# Supplementary material for: Associations between in vitro, in vivo and in silico cell classes in mouse primary visual cortex
Source: Nat Commun. 2023 Apr 24;14:2344. doi: 10.1038/s41467-023-37844-8 (PMC10126114; doi:10.1038/s41467-023-37844-8)
Supplement: Supplementary file 3 — Source Data [file 41467_2023_37844_MOESM3_ESM.xlsx]

## Sheet: Fig 1d
	Animal types	# of animals	Notes
0	WT	25	24 Male,1 Female
1	Pvalb	8	6 Male, 2 Female
2	Sst	12	8 Male,4 Female
	animal_id	Unit count
0	732592105	69
1	739448407	16
2	744228101	26
3	750332458	38
4	750749662	34
5	754312389	71
6	754829445	48
7	757216464	53
8	757970808	42
9	759883607	34
10	761418226	28
11	763673393	58
12	766640955	33
13	767871931	77
14	768515987	54
15	771160300	60
16	771990200	40
17	774875821	50
18	778240327	63
19	778998620	44
20	779839471	86
21	781842082	54
22	793224716	47
23	799864342	49
24	847657808	30
	unit_id	Cortical depth(um)
0	915960297	-280
1	915960294	-280
2	915960283	-280
3	915960275	-280
4	915960317	-260
5	915960312	-260
6	915960300	-260
7	915960337	-240
8	915960356	-220
9	915960392	-180
10	915960409	-160
11	915960424	-140
12	915960406	-140
13	915960438	-120
14	915960460	-100
15	915960454	-100
16	915960535	-20
17	915960530	-20
18	915961096	0
19	915960569	0
20	915960562	0
21	915960553	0
22	915960550	0
23	915960581	20
24	915960575	20
25	915960595	40
26	915960592	40
27	915960589	40
28	915960586	40
29	915960618	60
30	915960615	60
31	915960612	60
32	915960609	60
33	915960606	60
34	915960642	80
35	915960634	80
36	915960630	80
37	915960627	80
38	915960624	80
39	915960665	100
40	915961101	100
41	915960700	100
42	915960670	100
43	915960656	100
44	915960652	100
45	915960693	120
46	915960683	120
47	915960678	120
48	915960674	120
49	915960732	160
50	915960721	160
51	915961104	180
52	915960780	200
53	915960770	200
54	915960768	200
55	915960765	200
56	915960804	220
57	915960812	240
58	915960810	240
59	915960835	260
60	915961111	280
61	915960857	280
62	915960889	320
63	915960886	320
64	915960897	320
65	915960906	340
66	915960931	360
67	915960947	380
68	915960972	420
69	951816021	-540
70	951816053	-500
71	951816204	-400
72	951816231	-380
73	951816825	-360
74	951816254	-360
75	951816279	-340
76	951816287	-320
77	951816326	-280
78	951816350	-260
79	951816343	-260
80	951816369	-240
81	951816461	-220
82	951816394	-220
83	951816426	-200
84	951816470	-180
85	951765822	-560
86	951765893	-480
87	951765956	-420
88	951766060	-260
89	951766159	-120
90	951766181	-80
91	951766197	-60
92	951766247	-20
93	951766234	-20
94	951766228	-20
95	951766259	0
96	951766252	0
97	951766283	20
98	951766275	20
99	951766270	20
100	951766790	40
101	951766311	40
102	951766367	60
103	951766336	60
104	951766426	80
105	951766418	80
106	951766410	80
107	951766402	80
108	951766393	80
109	951766457	120
110	951766522	200
111	951816812	-500
112	951815078	-500
113	951815110	-480
114	951815221	-440
115	951815312	-400
116	951815256	-400
117	951815373	-380
118	951815450	-280
119	951815497	-260
120	951815565	-240
121	951815556	-240
122	951815546	-240
123	951815535	-240
124	951815505	-240
125	951815608	-220
126	951815599	-220
127	951815514	-220
128	951815488	-220
129	951815646	-200
130	951815635	-200
131	951815625	-200
132	951815673	-180
133	951815693	-160
134	951815700	-160
135	951815760	-140
136	951815744	-140
137	951815788	-120
138	951815863	-100
139	951815841	-100
140	951816005	-40
141	951816091	0
142	951816188	40
143	951816168	40
144	951816139	40
145	951816240	80
146	951816291	120
147	951816306	140
148	951816483	220
149	951877196	-440
150	951877272	-400
151	951877260	-400
152	951877405	-340
153	951877651	-280
154	951877575	-280
155	951877547	-280
156	951877805	-200
157	951877790	-200
158	951877777	-200
159	951878032	-120
160	951878022	-120
161	951878000	-120
162	951878011	-120
163	951878103	-80
164	951878092	-80
165	951878167	-60
166	951878157	-60
167	951878134	-60
168	951878249	-40
169	951878236	-40
170	951878356	-20
171	951878331	-20
172	951878305	-20
173	951878292	-20
174	951878525	20
175	951878511	20
176	951878537	40
177	951878485	40
178	951878472	40
179	951878379	40
180	951878743	100
181	951878811	140
182	951878800	140
183	951795075	-660
184	951795086	-640
185	951795163	-620
186	951795140	-620
187	951795098	-620
188	951795238	-560
189	951795222	-560
190	951795281	-540
191	951795269	-540
192	951795309	-520
193	951797419	-480
194	951795495	-440
195	951795487	-440
196	951795545	-420
197	951795680	-380
198	951795554	-380
199	951795663	-380
200	951795611	-380
201	951797465	-360
202	951795706	-360
203	951795688	-360
204	951795775	-340
205	951795768	-340
206	951795873	-340
207	951795747	-340
208	951795737	-340
209	951795729	-340
210	951795832	-320
211	951795824	-320
212	951795807	-320
213	951795800	-320
214	951795792	-320
215	951795782	-320
216	951795753	-320
217	951795896	-300
218	951795886	-300
219	951795880	-300
220	951795858	-300
221	951795839	-300
222	951797553	-280
223	951797539	-280
224	951797520	-280
225	951795918	-280
226	951797567	-260
227	951795967	-260
228	951795943	-260
229	951795936	-260
230	951797489	-240
231	951795995	-240
232	951795986	-240
233	951796125	-200
234	951796073	-200
235	951796176	-180
236	951796165	-180
237	951796156	-180
238	951797613	-180
239	951797595	-180
240	951797633	-140
241	951796282	-140
242	951796473	-120
243	951797664	-120
244	951796333	-120
245	951796432	-100
246	951796684	-40
247	951796639	-40
248	951796629	-40
249	951797742	-40
250	951797764	0
251	951796791	20
252	951796949	80
253	951798053	120
254	951768139	-120
255	951768160	-100
256	951768177	-80
257	951768222	-60
258	951768266	-20
259	951768247	-20
260	951768278	0
261	951768298	20
262	951768327	40
263	951768318	40
264	951768345	60
265	951768340	60
266	951768374	80
267	951768390	100
268	951768363	100
269	951768434	120
270	951768427	120
271	951768408	120
272	951768457	140
273	951768451	140
274	951768446	140
275	951768441	140
276	951769295	160
277	951768524	160
278	951768480	160
279	951768473	160
280	951768467	160
281	951769304	180
282	951768511	180
283	951768500	180
284	951768495	180
285	951768563	200
286	951768550	200
287	951769314	200
288	951768598	220
289	951768593	220
290	951768581	220
291	951768575	220
292	951768627	240
293	951768616	240
294	951769319	260
295	951768649	260
296	951768643	260
297	951768766	340
298	951768830	420
299	951768901	460
300	951768894	460
301	951768907	480
302	951800803	-280
303	951800900	-220
304	951800877	-220
305	951800980	-200
306	951800933	-200
307	951801053	-160
308	951801108	-140
309	951801101	-140
310	951801155	-120
311	951801206	-100
312	951801172	-100
313	951801302	-40
314	951801369	0
315	951801464	40
316	951801456	40
317	951801448	40
318	951801532	60
319	951802726	60
320	951801508	60
321	951801492	60
322	951801559	80
323	951801633	80
324	951801604	80
325	951801627	100
326	951801619	100
327	951801610	100
328	951801581	100
329	951801566	100
330	951801672	120
331	951801657	120
332	951801652	120
333	951801638	120
334	951801755	140
335	951801696	140
336	951802765	140
337	951801741	140
338	951801720	140
339	951801708	140
340	951801702	140
341	951802771	160
342	951801761	160
343	951802777	180
344	951801775	180
345	951801892	220
346	951801861	220
347	951801922	240
348	951801907	240
349	951801991	260
350	951801961	260
351	951802107	320
352	951802070	320
353	951802220	380
354	951802250	420
355	951836735	-640
356	951836751	-620
357	951836741	-620
358	951836773	-600
359	951836764	-600
360	951836769	-580
361	951836767	-580
362	951836783	-560
363	951836801	-520
364	951836795	-520
365	951836820	-480
366	951836828	-460
367	951836842	-440
368	951836838	-440
369	951836846	-420
370	951836856	-400
371	951836854	-400
372	951836874	-380
373	951836864	-380
374	951836898	-360
375	951836880	-360
376	951836878	-360
377	951836860	-360
378	951836892	-340
379	951836886	-340
380	951836926	-320
381	951836912	-320
382	951836908	-320
383	951836933	-300
384	951836939	-280
385	951836937	-280
386	951836953	-260
387	951837257	-260
388	951836943	-260
389	951836991	-200
390	951837005	-180
391	951837043	-140
392	951837041	-140
393	951837055	-120
394	951837066	-100
395	951837064	-100
396	951837158	20
397	951762582	-440
398	951763023	-420
399	951762586	-400
400	951762624	-340
401	951762634	-320
402	951762644	-300
403	951762648	-280
404	951762662	-260
405	951762671	-240
406	951762686	-200
407	951762684	-200
408	951762701	-160
409	951762709	-140
410	951762719	-120
411	951762731	-100
412	951762729	-100
413	951762737	-80
414	951762735	-80
415	951762727	-80
416	951762745	-60
417	951762751	-40
418	951762753	-40
419	951762769	-20
420	951762767	-20
421	951762761	-20
422	951762775	0
423	951762803	20
424	951762799	20
425	951762812	40
426	951762816	60
427	951762846	80
428	951762878	120
429	951762882	140
430	951762906	160
431	951896753	-500
432	951896759	-480
433	951896803	-460
434	951896871	-440
435	951896865	-440
436	951896879	-420
437	951896926	-400
438	951897015	-360
439	951897005	-360
440	951897042	-340
441	951897118	-320
442	951897055	-320
443	951897122	-300
444	951897104	-300
445	951897158	-260
446	951897149	-260
447	951897134	-260
448	951897171	-240
449	951897166	-240
450	951897143	-220
451	951897251	-200
452	951897238	-200
453	951897209	-200
454	951897836	-200
455	951897345	-160
456	951897466	-40
457	951897460	-40
458	951897452	-40
459	950930322	-420
460	950930424	-340
461	950933529	-320
462	950933546	-300
463	950930602	-300
464	950930570	-300
465	950930747	-280
466	950930713	-280
467	950930806	-260
468	950930778	-260
469	950930971	-240
470	950930884	-240
471	950930852	-240
472	950933563	-220
473	950930935	-220
474	950930919	-220
475	950930900	-220
476	950931020	-200
477	950931132	-160
478	950931116	-160
479	950931054	-160
480	950931176	-140
481	950931158	-140
482	950931283	-80
483	950931299	-80
484	950931403	-60
485	950931390	-60
486	950931349	-60
487	950931330	-60
488	950931560	-40
489	950931475	-40
490	950931461	-40
491	950931447	-40
492	950931419	-40
493	950931536	-20
494	950931548	-20
495	950931521	-20
496	950931498	-20
497	950931485	-20
498	950931613	0
499	950931768	20
500	950931753	20
501	950931739	20
502	950931668	20
503	950931630	20
504	950931786	40
505	950931859	60
506	950931843	60
507	950931826	60
508	950932058	100
509	950932044	100
510	950932267	140
511	950932238	140
512	950932360	180
513	950932580	200
514	950932613	220
515	950932631	240
516	950932752	260
517	950929433	-540
518	950929417	-540
519	950929536	-460
520	950929583	-420
521	950929626	-400
522	950929641	-380
523	950929723	-360
524	950929775	-340
525	950929763	-340
526	950929833	-320
527	950929874	-300
528	950929846	-300
529	950929943	-280
530	950929932	-280
531	950929916	-280
532	950929889	-280
533	950930042	-260
534	950930027	-260
535	950931592	-240
536	950931577	-240
537	950930110	-240
538	950930096	-240
539	950930071	-240
540	950931606	-220
541	950930184	-220
542	950930154	-220
543	950930303	-180
544	950930398	-140
545	950930360	-140
546	950930793	0
547	950930859	40
548	950930945	60
549	950931035	80
550	950928177	-400
551	950928163	-400
552	950928146	-400
553	950928389	-380
554	950928339	-380
555	950928420	-360
556	950928487	-340
557	950928878	-220
558	950928833	-220
559	950928785	-220
560	950929025	-200
561	950928997	-200
562	950928979	-200
563	950928962	-200
564	950928945	-200
565	950928926	-200
566	950928910	-200
567	950929145	-160
568	950929128	-160
569	950932115	-140
570	950929212	-140
571	950929192	-140
572	950929176	-140
573	950929161	-140
574	950929260	-120
575	950929243	-120
576	950929383	-100
577	950929367	-100
578	950929352	-100
579	950929335	-100
580	950929316	-100
581	950929526	-80
582	950929510	-80
583	950929477	-80
584	950932179	-80
585	950929413	-80
586	950929397	-80
587	950932242	-60
588	950932209	-60
589	950929630	-60
590	950929611	-60
591	950929557	-60
592	950929753	-40
593	950929679	-40
594	950929836	-20
595	950929820	-20
596	950932272	0
597	950929947	0
598	950929908	0
599	950929870	0
600	950929851	0
601	950932301	20
602	950930160	20
603	950930144	20
604	950932337	40
605	950930284	40
606	950930264	40
607	950930243	40
608	950930223	40
609	950932317	40
610	950930192	40
611	950932356	60
612	950930420	60
613	950930319	60
614	950930508	80
615	950930493	80
616	950930456	80
617	950930558	100
618	950930848	160
619	950930787	160
620	950931001	180
621	950932400	200
622	950931048	200
623	950930979	200
624	950930963	200
625	950931123	220
626	950931067	220
627	950935782	-400
628	950935696	-400
629	950936040	-320
630	950936109	-300
631	950936157	-280
632	950936237	-260
633	950936219	-260
634	950936367	-240
635	950936348	-240
636	950936485	-220
637	950936520	-200
638	950936603	-180
639	950936588	-180
640	950936692	-160
641	950936619	-160
642	950936847	-140
643	950936775	-140
644	950936757	-140
645	950936742	-140
646	950936725	-140
647	950936959	-120
648	950936947	-120
649	950936934	-120
650	950936918	-120
651	950936876	-120
652	950936864	-120
653	950937047	-100
654	950937198	-80
655	950937080	-80
656	950937183	-60
657	950937168	-60
658	950937155	-60
659	950937140	-60
660	950937127	-60
661	950937112	-60
662	950937256	-40
663	950937226	-40
664	950937399	-20
665	950937387	-20
666	950937337	-20
667	950937538	20
668	950937492	20
669	950937656	40
670	950937582	40
671	950937553	40
672	950937736	60
673	950937668	60
674	950937821	80
675	950937945	100
676	950937855	100
677	950938216	120
678	950938076	140
679	950938277	160
680	950938404	200
681	950925715	-560
682	950922495	-560
683	950922446	-560
684	950922546	-540
685	950922595	-520
686	950922746	-500
687	950922974	-420
688	950923086	-400
689	950923022	-400
690	950923133	-380
691	950923360	-340
692	950923289	-340
693	950923273	-340
694	950925846	-320
695	950925829	-320
696	950923429	-320
697	950923412	-320
698	950923377	-320
699	950923446	-300
700	950923630	-280
701	950923577	-280
702	950923562	-280
703	950923529	-280
704	950923515	-280
705	950923495	-280
706	950923751	-260
707	950923725	-260
708	950923667	-260
709	950923830	-240
710	950923781	-240
711	950923765	-240
712	950925881	-220
713	950923872	-220
714	950923858	-220
715	950925920	-200
716	950923920	-200
717	950923907	-200
718	950923893	-200
719	950925938	-180
720	950924013	-180
721	950923993	-180
722	950923972	-180
723	950924156	-160
724	950926191	-160
725	950924121	-160
726	950924304	-140
727	950924217	-140
728	950924170	-140
729	950924517	-120
730	950924344	-120
731	950924477	-100
732	950924576	-80
733	950924702	-60
734	950924687	-60
735	950924718	-60
736	950924630	-60
737	950924782	-40
738	950924947	0
739	950924912	0
740	950924891	0
741	950991694	-500
742	950991678	-500
743	950991864	-460
744	950992002	-360
745	950992050	-340
746	950992032	-340
747	950992020	-340
748	950992147	-300
749	950992096	-300
750	950992183	-280
751	950992214	-260
752	950992202	-260
753	950992259	-240
754	950992247	-240
755	950992240	-240
756	950992225	-240
757	950992220	-240
758	950992391	-200
759	950992372	-200
760	950992352	-200
761	950992334	-200
762	950992324	-200
763	950992416	-180
764	950992407	-180
765	950992399	-180
766	950992484	-160
767	950992474	-160
768	950992443	-160
769	950992381	-160
770	950992502	-140
771	950992493	-140
772	950992616	-120
773	950992593	-120
774	950992578	-120
775	950992688	-80
776	950992793	-80
777	950992847	-40
778	950993074	60
779	950993600	60
780	950993513	60
781	950989447	-460
782	950989484	-420
783	950989509	-400
784	950989521	-360
785	950989535	-340
786	950989553	-320
787	950989550	-320
788	950989565	-280
789	950989586	-240
790	950989603	-220
791	950989648	-200
792	950989619	-200
793	950989616	-200
794	950989590	-200
795	950989611	-200
796	950989660	-180
797	950989652	-180
798	950989607	-180
799	950989664	-160
800	950989708	-140
801	950989700	-140
802	950989697	-140
803	950989684	-140
804	950989680	-140
805	950989676	-140
806	950989739	-120
807	950989735	-120
808	950989724	-120
809	950989715	-120
810	950989759	-120
811	950989712	-120
812	950989849	-100
813	950989755	-100
814	950989747	-100
815	950989794	-80
816	950989789	-80
817	950989780	-80
818	950989776	-80
819	950990359	-60
820	950989977	-20
821	950989883	0
822	950989952	20
823	950989946	20
824	950990013	40
825	950990047	80
826	950990082	100
827	950990078	100
828	950990135	120
829	950990114	140
830	950990195	200
831	951026138	-540
832	951026094	-540
833	951026176	-520
834	951026244	-480
835	951026237	-480
836	951026381	-420
837	951026397	-400
838	951026446	-380
839	951026428	-380
840	951026419	-380
841	951026551	-360
842	951026542	-360
843	951026523	-360
844	951026589	-340
845	951026579	-340
846	951026570	-340
847	951026561	-340
848	951026492	-340
849	951026481	-340
850	951026620	-320
851	951026700	-300
852	951026668	-300
853	951028439	-280
854	951026761	-280
855	951026752	-280
856	951026709	-280
857	951026717	-280
858	951026810	-260
859	951026779	-260
860	951026727	-260
861	951026904	-240
862	951026894	-240
863	951026880	-240
864	951026850	-240
865	951026830	-240
866	951026996	-220
867	951026985	-220
868	951026965	-220
869	951026934	-220
870	951026870	-220
871	951027053	-200
872	951027043	-200
873	951027031	-200
874	951027018	-200
875	951027107	-180
876	951027096	-180
877	951027084	-180
878	951027174	-160
879	951027157	-160
880	951027138	-160
881	951027242	-140
882	951027213	-140
883	951027283	-120
884	951027313	-120
885	951027305	-120
886	951027351	-100
887	951028751	-80
888	951027497	-60
889	951027593	-40
890	951027713	0
891	951027917	60
892	951027999	100
893	951028070	140
894	951020561	-340
895	951020943	-320
896	951020826	-320
897	951021029	-300
898	951021415	-200
899	951021364	-200
900	951021536	-160
901	951021685	-140
902	951021807	-100
903	951022089	-60
904	951022068	-60
905	951022051	-60
906	951021838	-60
907	951022323	-40
908	951022239	-40
909	951022211	-40
910	951022139	-40
911	951022194	-40
912	951022413	-20
913	951022348	-20
914	951022680	0
915	951022481	0
916	951022455	0
917	951022759	20
918	951022541	20
919	951026977	20
920	951022706	20
921	951022575	20
922	951022812	40
923	951022780	40
924	951023057	60
925	951023028	60
926	951022889	60
927	951023388	100
928	951023438	100
929	951023358	100
930	951023538	120
931	951023457	120
932	951024243	180
933	951024174	180
934	951024002	180
935	951024613	220
936	951024684	240
937	951024911	280
938	951011362	-580
939	951011333	-580
940	951011300	-580
941	951015434	-560
942	951011609	-540
943	951011497	-540
944	951011700	-520
945	951011758	-500
946	951011871	-460
947	951011977	-440
948	951012181	-400
949	951012169	-400
950	951012345	-380
951	951012324	-380
952	951012303	-380
953	951012487	-360
954	951012470	-360
955	951012456	-360
956	951012438	-360
957	951012228	-360
958	951015034	-360
959	951012401	-360
960	951012380	-360
961	951012561	-340
962	951012549	-340
963	951012539	-340
964	951012673	-320
965	951012655	-320
966	951012624	-320
967	951015058	-300
968	951015048	-300
969	951012792	-300
970	951012733	-300
971	951012720	-300
972	951012703	-300
973	951012608	-300
974	951015068	-280
975	951012822	-280
976	951012803	-280
977	951012781	-280
978	951012896	-260
979	951012853	-260
980	951012844	-260
981	951015117	-240
982	951012930	-240
983	951012921	-240
984	951013044	-220
985	951015586	-220
986	951013035	-220
987	951013004	-220
988	951012989	-220
989	951015459	-200
990	951015147	-200
991	951013147	-200
992	951013123	-200
993	951013113	-200
994	951013056	-200
995	951013101	-200
996	951013073	-200
997	951013250	-180
998	951013239	-180
999	951013211	-180
1000	951013198	-180
1001	951013444	-160
1002	951013289	-160
1003	951013267	-160
1004	951013257	-160
1005	951013465	-140
1006	951013436	-140
1007	951015206	-120
1008	951013542	-120
1009	951013519	-120
1010	951013498	-120
1011	951013582	-100
1012	951013678	-80
1013	951013619	-80
1014	951015231	-40
1015	951013883	-40
1016	951013832	-40
1017	951014305	60
1018	951014366	80
1019	951014316	80
1020	951015482	100
1021	951014402	100
1022	951014520	120
1023	951014493	120
1024	951005474	-560
1025	951005671	-520
1026	951005651	-500
1027	951005730	-440
1028	951007503	-400
1029	951005863	-340
1030	951005910	-320
1031	951005899	-320
1032	951005890	-320
1033	951005873	-320
1034	951005942	-300
1035	951005922	-300
1036	951006044	-280
1037	951006026	-280
1038	951006017	-280
1039	951006007	-280
1040	951007288	-280
1041	951005997	-280
1042	951005979	-280
1043	951006125	-260
1044	951006117	-260
1045	951006106	-260
1046	951006098	-260
1047	951006090	-260
1048	951006082	-260
1049	951006072	-260
1050	951006062	-260
1051	951005989	-260
1052	951006170	-240
1053	951006163	-240
1054	951006146	-240
1055	951006136	-240
1056	951006260	-220
1057	951006253	-220
1058	951007306	-220
1059	951006208	-220
1060	951006199	-220
1061	951006190	-220
1062	951007338	-200
1063	951006355	-200
1064	951006298	-200
1065	951006289	-200
1066	951006278	-200
1067	951006375	-180
1068	951006345	-180
1069	951006403	-160
1070	951006394	-160
1071	951006491	-120
1072	951006463	-120
1073	951006546	-100
1074	951007364	-60
1075	951006705	-40
1076	951006917	40
1077	951006964	60
1078	951065330	-520
1079	951065341	-480
1080	951066274	-460
1081	951065402	-460
1082	951065361	-460
1083	951065443	-420
1084	951065439	-420
1085	951065431	-420
1086	951065458	-400
1087	951066296	-360
1088	951065501	-360
1089	951065488	-360
1090	951065548	-320
1091	951065544	-320
1092	951065534	-320
1093	951065526	-320
1094	951065565	-300
1095	951065594	-280
1096	951065586	-280
1097	951065616	-260
1098	951065651	-240
1099	951065666	-220
1100	951065663	-220
1101	951065660	-220
1102	951065671	-200
1103	951066323	-180
1104	951065733	-180
1105	951065724	-180
1106	951065720	-180
1107	951065786	-140
1108	951065754	-140
1109	951065842	-120
1110	951065837	-120
1111	951065862	-100
1112	951065878	-80
1113	951065866	-80
1114	951065921	-60
1115	951065917	-60
1116	951066345	-60
1117	951065900	-60
1118	951065926	-40
1119	951066371	0
1120	951065977	0
1121	951065997	20
1122	951065980	20
1123	951066050	80
1124	951066046	80
1125	951095018	-560
1126	951095026	-540
1127	951095004	-540
1128	951094989	-540
1129	951095073	-500
1130	951095117	-480
1131	951095125	-480
1132	951095223	-460
1133	951095313	-400
1134	951095304	-400
1135	951095400	-340
1136	951095391	-340
1137	951095381	-340
1138	951095450	-320
1139	951095433	-320
1140	951095427	-320
1141	951095408	-320
1142	951095511	-300
1143	951095480	-300
1144	951095469	-280
1145	951095561	-260
1146	951095552	-260
1147	951095635	-240
1148	951095627	-240
1149	951095617	-240
1150	951095580	-240
1151	951095572	-240
1152	951095684	-220
1153	951096915	-220
1154	951096906	-220
1155	951095664	-220
1156	951095654	-220
1157	951095644	-220
1158	951095732	-200
1159	951095714	-200
1160	951095706	-200
1161	951095699	-200
1162	951095693	-200
1163	951095831	-180
1164	951095784	-160
1165	951095777	-160
1166	951095770	-160
1167	951095821	-140
1168	951095915	-100
1169	951095895	-100
1170	951095885	-100
1171	951096198	20
1172	951097066	80
1173	951096359	80
1174	951187133	-800
1175	951187131	-800
1176	951187147	-780
1177	951187143	-760
1178	951187141	-760
1179	951187139	-760
1180	951187149	-740
1181	951187188	-560
1182	951187457	-520
1183	951187200	-520
1184	951187212	-500
1185	951187208	-500
1186	951187218	-480
1187	951187232	-460
1188	951187224	-460
1189	951187228	-460
1190	951187226	-460
1191	951187244	-440
1192	951187258	-440
1193	951187240	-440
1194	951187236	-440
1195	951187234	-440
1196	951187252	-420
1197	951187262	-400
1198	951187260	-400
1199	951187284	-360
1200	951187421	-360
1201	951187304	-300
1202	951187339	-220
1203	951187343	-220

## Sheet: Fig1g
Layer	Cell_type	# of models
Layer2/3	Pvalb	1
Layer2/3	Sst	3
Layer2/3	Nr5a1	1
Layer4	Pvalb	3
Layer4	Nr5a1	4
Layer4	Rorb	2
Layer4	Scnn1a	3
Layer5	Pvalb	5
Layer5	Sst	4
Layer5	Rorb	4
Layer5	Scnn1a	1
Layer6	Sst	2

## Sheet: Fig2d
	unit_id	cell_type	cell_type	TPW	REP	1/V_below	1/V_above
0	915960297	RS1	1	0.59784	0.318902	1.72412	1.15437
1	915960294	RS1	1	0.531683	0.416652	1.28938	0.768227
2	915960283	RS2	1	0.622142	0.284338	1.12736	6.08101
3	915960275	RS3	1	0.828713	0.268407	-2.12916	-0.155266
4	915960317	RS1	1	0.631593	0.310261	0.662916	1.5216
5	915960312	RS1	1	0.614581	0.245455	0.550084	2.32358
6	915960300	RS2	1	0.611071	0.357246	0.617012	5.06976
7	915960337	RS2	1	0.560846	0.232763	-0.353735	3.83708
8	915960356	RS2	1	0.589199	0.245455	0.30378	3.4089
9	915960392	RS2	1	0.682358	0.323492	0.0175518	3.01755
10	915960409	FS1	0	0.264896	0.261926	-1.0261	0.276778
11	915960424	RS1	1	0.60054	0.261926	-0.279478	2.33458
12	915960406	RS1	1	0.560576	0.263546	0.275428	2.31683
13	915960438	FS3	0	0.251935	0.249235	-2.43699	2.74617
14	915960460	FS2	0	0.218182	0.2036	-1.64716	0.852514
15	915960454	RS2	1	0.571377	0.290549	1.07316	3.4847
16	915960535	RS3	1	0.681548	0.394509	-3.21062	3.04166
17	915960530	RS3	1	0.479568	0.29946	-3.65887	1.73975
18	915961096	RS1	1	0.50468	0.313501	0.230873	0.92735
19	915960569	FS2	0	0.20279	0.222502	-3.05131	-0.677768
20	915960562	RS1	1	0.528443	0.308911	0.624534	0.719043
21	915960553	RS3	1	0.235194	0.4018	-2.35464	1.74977
22	915960550	RS3	1	0.479838	0.418542	-2.31336	1.31908
23	915960581	RS3	1	0.693699	0.289199	-0.825897	2.47538
24	915960575	RS1	1	0.526553	0.318902	0.897647	1.77176
25	915960595	RS1	1	0.567057	0.305671	1.15803	2.036
26	915960592	RS1	1	0.531683	0.30324	0.499164	1.75556
27	915960589	RS1	1	0.594059	0.285419	-0.067121	2.25434
28	915960586	RS3	1	0.661836	0.245995	-1.25563	2.12473
29	915960618	RS1	1	0.512781	0.30243	0.656937	1.66761
30	915960615	RS2	1	0.635374	0.259766	1.77408	3.71557
31	915960612	FS2	0	0.248695	0.213321	-2.82178	0.214093
32	915960609	RS1	1	0.628083	0.311611	0.447859	0.856371
33	915960606	RS3	1	0.59568	0.292709	-2.15887	2.06301
34	915960642	RS3	1	0.667237	0.264626	-0.690883	2.17835
35	915960634	RS2	1	0.545455	0.373177	-0.038961	3.28083
36	915960630	FS1	0	0.252745	0.257606	-1.30423	1.17385
37	915960627	RS2	1	0.543294	0.312421	0.649994	2.7346
38	915960624	RS2	1	0.506031	0.29703	0.810081	2.84801
39	915960665	FS2	0	0.233033	0.249235	-3.09798	2.01479
40	915961101	RS2	1	0.609991	0.282718	-0.326347	2.54558
41	915960700	RS3	1	0.517372	0.324032	-0.450174	2.13167
42	915960670	RS1	1	0.575968	0.263546	0.462132	2.37508
43	915960656	RS1	1	0.641314	0.332673	1.55401	1.45429
44	915960652	RS1	1	0.605671	0.362916	0.344092	1.55266
45	915960693	RS2	1	0.544104	0.30162	4.7581e-16	3.53234
46	915960683	FS1	0	0.236004	0.257066	-0.307831	1.18233
47	915960678	RS3	1	0.572187	0.323762	-2.12781	2.0198
48	915960674	RS3	1	0.633483	0.231143	-0.59811	2.19802
49	915960732	FS2	0	0.220882	0.233303	-1.51562	0.0752218
50	915960721	RS3	1	0.536274	0.244914	-0.508037	1.5108
51	915961104	RS1	1	0.537354	0.269487	0.090459	1.99685
52	915960780	RS1	1	0.531683	0.314041	0.18439	1.70233
53	915960770	RS2	1	0.509811	0.254635	0.184968	3.69937
54	915960768	RS1	1	0.570837	0.281638	-0.0871801	1.5324
55	915960765	RS2	1	0.569487	0.230603	-0.143114	2.74752
56	915960804	FS1	0	0.280828	0.251125	0.0756076	0.100681
57	915960812	RS3	1	0.556796	0.30243	-1.16112	1.86994
58	915960810	RS1	1	0.487399	0.282448	0.638035	1.45699
59	915960835	RS2	1	0.50252	0.30459	1.39199	3.39964
60	915961111	RS1	1	0.59541	0.269757	0.398483	1.4649
61	915960857	RS3	1	0.631863	0.269757	-0.810081	1.38119
62	915960889	RS3	1	0.6	0.280288	-4.31368	1.72316
63	915960886	RS2	1	0.521962	0.322412	1.15726	5.22367
64	915960897	RS1	1	0.618632	0.288119	0.714221	1.55401
65	915960906	RS3	1	0.570297	0.29973	-3.28083	1.0153
66	915960931	FS3	0	0.281638	0.260036	-0.714029	2.78263
67	915960947	RS1	1	0.650225	0.262466	-0.0470618	2.19397
68	915960972	RS1	1	0.630783	0.316472	0.136364	1.42844
69	951816021	RS1	1	0.588119	0.462556	-0.325383	0.384788
70	951816053	RS2	1	0.759046	0.354545	0.893789	3.81741
71	951816204	FS3	0	0.356166	0.279748	-0.581715	3.22007
72	951816231	FS1	0	0.234923	0.243024	-0.29703	0.249196
73	951816825	RS1	1	0.654815	0.227633	0.631863	2.05626
74	951816254	RS2	1	0.60054	0.264626	0.456346	2.78803
75	951816279	FS2	0	0.365077	0.262736	-1.74842	-0.431657
76	951816287	RS1	1	0.557336	0.29757	0.786164	1.53954
77	951816326	RS1	1	0.567597	0.276778	0.908641	1.29613
78	951816350	RS1	1	0.575968	0.29595	0.862158	1.42169
79	951816343	RS1	1	0.537084	0.291629	0.811624	0.87373
80	951816369	RS1	1	0.512781	0.312691	1.1669	1.09978
81	951816461	RS1	1	0.520072	0.342394	1.0315	0.594059
82	951816394	RS1	1	0.725833	0.292979	0.802752	0.679311
83	951816426	RS3	1	0.611611	0.281908	-0.52771	1.64254
84	951816470	FS1	0	0.280288	0.261656	0.48682	0.37418
85	951765822	FS1	0	0.217372	0.186319	0.425293	0.128263
86	951765893	FS3	0	0.246265	0.241134	-0.459046	1.94014
87	951765956	FS1	0	0.278938	0.250585	-0.637264	0.329433
88	951766060	FS1	0	0.227093	0.253015	0.186319	0.707471
89	951766159	RS2	1	0.584608	0.329703	0.155266	2.79073
90	951766181	RS2	1	0.589469	0.367507	-1.14356	4.20972
91	951766197	RS2	1	0.538974	0.30054	1.5054	3.89803
92	951766247	RS3	1	0.545185	0.341584	-1.11116	2.54635
93	951766234	RS1	1	0.584338	0.275428	1.10595	2.32107
94	951766228	RS2	1	0.558956	0.307831	1.20586	3.6037
95	951766259	RS2	1	0.651305	0.329973	-0.271377	3.08506
96	951766252	RS1	1	0.50414	0.290549	0.654623	1.51485
97	951766283	RS1	1	0.547075	0.286769	-0.00945095	1.28128
98	951766275	FS1	0	0.324572	0.253015	-1.17327	0.911341
99	951766270	RS1	1	0.5036	0.30243	1.05176	0.365694
100	951766790	RS1	1	0.651575	0.310261	0.307831	2.04005
101	951766311	RS1	1	0.531413	0.310261	0.775363	1.49556
102	951766367	RS1	1	0.60432	0.306481	0.679118	2.18143
103	951766336	RS1	1	0.578128	0.281098	1.0315	0.365887
104	951766426	FS1	0	0.227363	0.324032	-0.353735	0.473319
105	951766418	FS1	0	0.207651	0.206031	-0.594059	-0.634563
106	951766410	FS2	0	0.253825	0.216022	-2.30024	0.989649
107	951766402	FS3	0	0.267057	0.260036	-0.531953	1.6109
108	951766393	FS1	0	0.255176	0.217912	-0.762826	1.13643
109	951766457	FS1	0	0.207651	0.217372	-0.486049	0.558956
110	951766522	FS1	0	0.230873	0.249505	-0.0216022	-0.808731
111	951816812	RS3	1	0.727993	0.341854	-2.29523	-0.148515
112	951815078	RS3	1	0.747165	0.316202	-4.54455	2.40324
113	951815110	RS1	1	0.647795	0.266517	0.70342	2.16292
114	951815221	RS2	1	0.581638	0.317552	2.26148	3.25884
115	951815312	RS2	1	0.546265	0.29595	0.0135014	3.00501
116	951815256	RS2	1	0.585419	0.308101	0.0351035	5.09078
117	951815373	FS2	0	0.221152	0.177678	-1.55921	-0.0856371
118	951815450	RS1	1	0.424482	0.405851	0.573807	1.56076
119	951815497	FS1	0	0.258146	0.237084	1.38389	0.661566
120	951815565	RS1	1	0.537624	0.322682	0.958596	2.41096
121	951815556	RS1	1	0.509001	0.320522	1.80378	0.514594
122	951815546	RS1	1	0.513321	0.30108	-0.16896	0.756847
123	951815535	RS1	1	0.543294	0.271107	0.476598	1.44329
124	951815505	FS2	0	0.222232	0.214131	-1.18812	-0.145815
125	951815608	RS1	1	0.530063	0.338884	1.63096	0.893404
126	951815599	RS3	1	0.429883	0.292709	-2.88929	1.92394
127	951815514	RS1	1	0.553015	0.311881	0.337148	1.67764
128	951815488	RS1	1	0.548695	0.30108	1.72856	1.0072
129	951815646	RS1	1	0.583258	0.30405	1.93571	-0.152758
130	951815635	RS1	1	0.537084	0.348605	0.942008	1.7247
131	951815625	RS3	1	0.566517	0.309721	-0.695898	1.36595
132	951815673	RS1	1	0.484968	0.30189	2.81098	0.191719
133	951815693	RS1	1	0.630783	0.252745	1.14337	1.68362
134	951815700	RS2	1	0.587849	0.322952	1.62286	3.36454
135	951815760	FS3	0	0.230333	0.213861	-0.144464	2.89739
136	951815744	FS2	0	0.232763	0.185239	-1.27337	0.299344
137	951815788	RS3	1	0.461746	0.323762	-1.88614	0.818182
138	951815863	RS2	1	0.612691	0.290549	1.09361	3.19982
139	951815841	FS2	0	0.278668	0.269217	-2.15212	1.50135
140	951816005	RS1	1	0.555176	0.29892	0.513051	1.96985
141	951816091	FS2	0	0.272727	0.207381	-3.12961	-0.494921
142	951816188	FS1	0	0.332403	0.238704	0.102225	0.0580558
143	951816168	RS1	1	0.650495	0.257606	1.18542	2.05761
144	951816139	RS3	1	0.609721	0.321062	-1.18812	2.33689
145	951816240	RS2	1	0.484968	0.370747	-2.15212	5.2366
146	951816291	FS3	0	0.273537	0.259226	-0.617012	1.81651
147	951816306	RS2	1	0.666967	0.306751	-1.02205	3.18902
148	951816483	FS1	0	0.289199	0.267867	-0.287579	0.445545
149	951877196	RS3	1	0.382628	0.389649	-0.823582	0.5036
150	951877272	RS3	1	0.759046	0.312151	-1.87669	2.62601
151	951877260	FS2	0	0.245455	0.269757	-1.75653	-0.170117
152	951877405	RS3	1	0.40072	0.322412	-1.24212	0.270027
153	951877651	RS2	1	0.690729	0.314851	0.69667	4.93841
154	951877575	RS2	1	0.711791	0.337264	0.168767	5.47615
155	951877547	RS3	1	0.365077	0.308641	-1.04423	-0.214671
156	951877805	RS1	1	0.561656	0.341314	1.86049	1.32853
157	951877790	RS1	1	0.647255	0.322412	1.88344	2.81368
158	951877777	RS2	1	0.570567	0.357516	1.52565	2.92709
159	951878032	RS1	1	0.528983	0.30351	0.889546	1.07066
160	951878022	FS1	0	0.265167	0.278128	1.18812	1.10615
161	951878000	RS1	1	0.551395	0.242484	0.50495	2.6019
162	951878011	RS1	1	0.551935	0.288659	0.416999	2.54905
163	951878103	RS1	1	0.559496	0.317822	0.128456	0.954545
164	951878092	FS1	0	0.257606	0.213051	-0.143114	0.0227594
165	951878167	RS1	1	0.678038	0.311881	-0.0756076	2.12164
166	951878157	RS1	1	0.554635	0.280018	-0.0266169	1.54533
167	951878134	RS3	1	0.648065	0.311341	-1.01665	1.95095
168	951878249	RS1	1	0.613231	0.309181	1.57426	1.10094
169	951878236	RS2	1	0.627003	0.272727	1.65334	2.92285
170	951878356	RS1	1	0.577858	0.407201	1.71872	1.37212
171	951878331	RS1	1	0.617282	0.286769	1.71583	2.37855
172	951878305	RS1	1	0.614311	0.293249	0.571686	1.97775
173	951878292	RS2	1	0.558416	0.369667	0.418542	2.89546
174	951878525	RS2	1	0.69532	0.29757	-1.10981	4.46895
175	951878511	RS2	1	0.688569	0.306211	-0.20387	3.24842
176	951878537	FS1	0	0.227903	0.175788	0.13347	0.302816
177	951878485	FS3	0	0.220342	0.233303	0.621062	1.73859
178	951878472	FS1	0	0.288929	0.246265	0.178989	1.35785
179	951878379	FS1	0	0.244104	0.19874	0.0472547	1.42169
180	951878743	FS2	0	0.321872	0.30459	-1.73396	0.563199
181	951878811	RS1	1	0.537354	0.311071	1.36865	0.906519
182	951878800	FS3	0	0.344824	0.288389	-0.747975	3.26115
183	951795075	RS1	1	0.679388	0.430693	0.30378	0.830333
184	951795086	RS3	1	0.494959	0.434203	-0.627813	2.12241
185	951795163	RS2	1	0.631053	0.29946	-0.735824	3.4955
186	951795140	RS2	1	0.666427	0.348605	-0.484698	3.00405
187	951795098	RS3	1	0.582718	0.406661	-2.30198	1.4676
188	951795238	RS1	1	0.663996	0.357786	-0.139064	2.33303
189	951795222	RS2	1	0.690459	0.254905	0.365887	5.94059
190	951795281	FS1	0	0.256526	0.264356	-0.425293	0.148515
191	951795269	RS2	1	0.567057	0.305941	0.850585	2.78668
192	951795309	RS3	1	0.426643	0.30108	-4.90774	1.51909
193	951797419	RS1	1	0.523582	0.326463	-0.344284	2.04815
194	951795495	RS1	1	0.555716	0.313771	0.60216	0.793879
195	951795487	RS1	1	0.60243	0.20279	1.3293	0.317282
196	951795545	FS1	0	0.385329	0.284608	-1.11926	1.03652
197	951795680	RS1	1	0.556796	0.242754	0.379388	0.90189
198	951795554	RS1	1	0.483348	0.267867	0.746432	0.550855
199	951795663	RS1	1	0.552205	0.29892	2.05086	0.663109
200	951795611	RS1	1	0.50144	0.258956	1.15707	0.444194
201	951797465	RS3	1	0.543024	0.305941	-0.918092	1.36499
202	951795706	RS1	1	0.50279	0.338614	0.831683	0.625691
203	951795688	RS1	1	0.581098	0.268137	0.662338	1.10171
204	951795775	RS1	1	0.489019	0.363996	1.12254	1.41417
205	951795768	RS3	1	0.544644	0.291359	-1.37174	1.51331
206	951795873	RS1	1	0.553285	0.241944	1.27761	2.50855
207	951795747	RS3	1	0.4955	0.30297	-0.681818	1.39199
208	951795737	RS2	1	0.59811	0.30405	-1.80513	4.49055
209	951795729	RS3	1	0.522502	0.287309	-0.946252	2.44104
210	951795832	RS1	1	0.627813	0.318362	0.60081	1.12794
211	951795824	RS3	1	0.591629	0.385869	-0.565707	2.43699
212	951795807	RS1	1	0.461476	0.329163	1.81188	0.215636
213	951795800	FS1	0	0.245185	0.257606	-0.538704	-0.19577
214	951795792	RS1	1	0.470117	0.321602	0.18709	0.807381
215	951795782	RS2	1	0.628623	0.236544	-0.349685	2.9838
216	951795753	RS3	1	0.486319	0.383978	-0.69667	1.08898
217	951795896	RS1	1	0.5036	0.318632	0.180532	1.72046
218	951795886	RS1	1	0.553555	0.324302	1.0045	2.1795
219	951795880	RS1	1	0.614581	0.266787	0.708821	0.762826
220	951795858	RS3	1	0.512781	0.277588	-0.627813	1.77369
221	951795839	RS3	1	0.545995	0.291359	-0.534653	1.86627
222	951797553	RS2	1	0.615392	0.312961	-0.720972	2.87444
223	951797539	RS2	1	0.623222	0.362106	-0.313231	2.55851
224	951797520	RS1	1	0.607831	0.346175	0.534653	1.40954
225	951795918	RS3	1	0.551665	0.332673	-0.893789	2.28848
226	951797567	RS1	1	0.589739	0.310531	1.05581	1.4811
227	951795967	RS1	1	0.625383	0.344824	-0.360486	1.73126
228	951795943	RS3	1	0.479028	0.268407	-0.492799	0.992928
229	951795936	RS1	1	0.476598	0.326733	1.29382	1.31387
230	951797489	RS3	1	0.619712	0.286769	-0.953195	1.05658
231	951795995	FS2	0	0.249235	0.266247	-2.50392	0.389225
232	951795986	FS3	0	0.262466	0.253825	-0.920792	3.23029
233	951796125	RS1	1	0.481998	0.378578	0.621062	2.03195
234	951796073	RS1	1	0.519262	0.258686	0.141764	1.27588
235	951796176	RS1	1	0.509811	0.232223	0.731773	1.9577
236	951796165	FS1	0	0.487399	0.213591	1.63366	0.880288
237	951796156	FS2	0	0.20117	0.185509	-2.32185	-0.982898
238	951797613	RS1	1	0.575698	0.249775	1.98065	0.846535
239	951797595	RS3	1	0.579208	0.257336	-1.00373	0.810081
240	951797633	RS1	1	0.528443	0.262736	-0.00810081	1.15437
241	951796282	FS1	0	0.251935	0.272727	-0.89649	-0.688569
242	951796473	RS3	1	0.384518	0.311071	-1.30288	2.57876
243	951797664	RS1	1	0.575968	0.324572	0.0445545	2.30063
244	951796333	RS3	1	0.687219	0.286499	-0.980198	1.92606
245	951796432	FS2	0	0.191179	0.216022	-1.88884	-0.130384
246	951796684	FS2	0	0.292169	0.233843	-1.8979	-0.0810081
247	951796639	RS3	1	0.655356	0.287849	-1.20702	2.59496
248	951796629	RS2	1	0.624302	0.339964	3.66562	4.59663
249	951797742	RS2	1	0.624842	0.29919	-0.79658	3.02295
250	951797764	RS3	1	0.516832	0.427453	-1.55266	1.0045
251	951796791	RS1	1	0.580288	0.465797	1.34743	2.40729
252	951796949	RS3	1	0.680198	0.330513	-1.30153	1.21782
253	951798053	RS3	1	0.543024	0.323762	-2.08596	0.270027
254	951768139	RS2	1	0.654545	0.431233	-0.692619	4.66742
255	951768160	RS3	1	0.679118	0.282178	-6.08236	2.23447
256	951768177	RS2	1	0.612421	0.254905	1.24212	3.10126
257	951768222	FS1	0	0.266787	0.263006	0.421242	1.27453
258	951768266	RS1	1	0.617012	0.246265	0.972097	1.74302
259	951768247	RS2	1	0.611611	0.317552	2.07246	6.32673
260	951768278	FS2	0	0.267597	0.253285	-2.64491	-0.0283528
261	951768298	RS1	1	0.361026	0.307831	1.66607	2.58281
262	951768327	RS1	1	0.637264	0.39505	-0.114761	2.15887
263	951768318	RS3	1	0.441224	0.351845	-1.18947	1.9847
264	951768345	FS1	0	0.217912	0.131503	-0.209271	0.830333
265	951768340	RS3	1	0.528173	0.39748	-1.4134	2.78533
266	951768374	RS1	1	0.518992	0.311881	1.55806	0.907676
267	951768390	FS2	0	0.222772	0.209271	-1.5162	0.138485
268	951768363	RS2	1	0.669397	0.265437	0.560499	2.68484
269	951768434	RS1	1	0.551935	0.322682	0.448245	1.45467
270	951768427	RS1	1	0.564356	0.284878	1.92394	0.84287
271	951768408	RS1	1	0.4955	0.29703	0.490678	2.31722
272	951768457	RS1	1	0.585959	0.310261	0.9964	2.21499
273	951768451	RS1	1	0.542754	0.309451	1.09361	2.39167
274	951768446	RS2	1	0.686679	0.282988	-0.188247	2.81985
275	951768441	RS1	1	0.545725	0.338614	1.26295	2.53903
276	951769295	RS1	1	0.644014	0.314851	0.781728	2.5234
277	951768524	RS1	1	0.626193	0.29514	1.36325	1.4757
278	951768480	FS2	0	0.272187	0.274077	-2.51125	1.60242
279	951768473	RS1	1	0.567327	0.349955	0.407355	2.31645
280	951768467	RS1	1	0.584608	0.29676	0.951652	1.72316
281	951769304	RS2	1	0.677228	0.417462	0.69532	2.89469
282	951768511	RS1	1	0.638074	0.406121	0.251125	1.92915
283	951768500	FS1	0	0.230603	0.206841	0.723672	0.272727
284	951768495	RS2	1	0.623762	0.309451	0.776906	3.40157
285	951768563	RS1	1	0.671557	0.338344	0.168767	0.89649
286	951768550	RS1	1	0.712331	0.261116	0.884338	2.11971
287	951769314	RS1	1	0.676148	0.289199	2.0036	1.88209
288	951768598	RS1	1	0.609991	0.29676	0.241867	2.40999
289	951768593	RS1	1	0.689649	0.2973	0.780378	2.35869
290	951768581	RS1	1	0.616202	0.333483	-0.241674	2.07651
291	951768575	RS2	1	0.635914	0.320522	1.11328	3.90343
292	951768627	RS3	1	0.392889	0.30162	-0.688569	-0.90459
293	951768616	RS2	1	0.677498	0.393969	0.428571	2.9946
294	951769319	RS1	1	0.631323	0.30378	-0.124212	1.78893
295	951768649	FS2	0	0.281908	0.281638	-1.71274	0.395011
296	951768643	RS2	1	0.616202	0.313231	1.29613	4.11675
297	951768766	RS3	1	0.454725	0.313231	-2.53285	3.40369
298	951768830	FS1	0	0.318632	0.29568	2.0063	-0.401183
299	951768901	FS2	0	0.347255	0.19523	-1.43616	0.148515
300	951768894	RS1	1	0.484698	0.29973	-0.376688	1.2915
301	951768907	RS1	1	0.649685	0.429883	0.531953	1.89019
302	951800803	RS1	1	0.353195	0.346175	0.80468	2.21422
303	951800900	RS3	1	0.774977	0.442304	-0.511701	0.141764
304	951800877	FS3	0	0.271107	0.291629	0.0497621	1.97274
305	951800980	FS1	0	0.237084	0.155806	-0.580558	0.432043
306	951800933	RS2	1	0.712601	0.333213	-0.155266	3.89842
307	951801053	FS2	0	0.320252	0.253285	-2.50315	0.287772
308	951801108	FS3	0	0.216562	0.227633	-0.266169	1.78758
309	951801101	RS2	1	0.672097	0.247885	-0.480648	5.72457
310	951801155	FS1	0	0.229523	0.283258	-0.725023	1.07394
311	951801206	FS1	0	0.279208	0.256796	-1.16112	0.46869
312	951801172	FS2	0	0.287579	0.282448	-3.31998	0.222772
313	951801302	RS3	1	0.29514	0.344284	-2.53825	1.5324
314	951801369	FS3	0	0.321062	0.284338	-1.59046	2.32956
315	951801464	RS2	1	0.632403	0.29838	0.268677	4.40009
316	951801456	FS1	0	0.239514	0.256526	-0.387489	0.449016
317	951801448	RS3	1	0.592709	0.30324	-1.5351	2.57606
318	951801532	RS2	1	0.684248	0.271107	-0.785007	3.17012
319	951802726	RS2	1	0.580018	0.3027	1.11405	3.77035
320	951801508	FS2	0	0.334563	0.309181	-3.54005	-0.0219879
321	951801492	RS1	1	0.520882	0.321062	1.33702	1.63443
322	951801559	FS2	0	0.228983	0.237084	-1.86434	0.990228
323	951801633	RS1	1	0.490369	0.329163	0.974026	2.59997
324	951801604	RS1	1	0.576238	0.329433	-0.261926	1.83927
325	951801627	RS1	1	0.60297	0.30162	0.774206	1.64716
326	951801619	RS2	1	0.646715	0.281368	-0.546805	2.77858
327	951801610	RS1	1	0.534653	0.339964	0.898804	1.43191
328	951801581	RS1	1	0.577858	0.283798	1.52372	1.17616
329	951801566	RS1	1	0.513321	0.279478	0.47409	1.48862
330	951801672	RS1	1	0.49901	0.272457	1.34936	0.431272
331	951801657	RS3	1	0.667777	0.307831	-0.567057	1.61399
332	951801652	RS1	1	0.624302	0.278668	1.3864	2.34615
333	951801638	RS1	1	0.610261	0.313771	0.418928	2.08345
334	951801755	FS3	0	0.19712	0.20171	-0.69802	1.43924
335	951801696	RS1	1	0.652925	0.288389	0.365308	1.35052
336	951802765	RS3	1	0.555986	0.314851	-2.72187	1.79452
337	951801741	RS1	1	0.577048	0.291899	0.795808	1.93455
338	951801720	RS1	1	0.588929	0.326733	1.26913	1.68497
339	951801708	RS1	1	0.615662	0.267327	0.294329	1.98316
340	951801702	RS1	1	0.60432	0.392619	-0.110325	2.30333
341	951802771	RS1	1	0.69748	0.286769	1.06931	1.64716
342	951801761	RS1	1	0.539514	0.29892	0.765719	0.328276
343	951802777	FS2	0	0.367777	0.285149	-1.43519	-1.8574
344	951801775	RS3	1	0.590549	0.285419	-1.14337	1.4755
345	951801892	FS3	0	0.221692	0.222772	0.480262	1.70078
346	951801861	FS1	0	0.250855	0.293789	0.0910377	-0.920792
347	951801922	RS2	1	0.573267	0.30054	-0.220072	2.61251
348	951801907	FS2	0	0.341584	0.263006	-1.59991	1.42497
349	951801991	FS3	0	0.390999	0.281638	-1.39064	3.22104
350	951801961	RS3	1	0.530333	0.29703	-0.882988	1.57966
351	951802107	FS1	0	0.246265	0.233033	-0.210235	0.46136
352	951802070	FS1	0	0.216292	0.189289	0.154301	-0.166259
353	951802220	RS2	1	0.659946	0.347525	1.08667	6.31593
354	951802250	FS1	0	0.40045	0.216292	0.19847	0.387296
355	951836735	RS3	1	0.776868	0.276508	-2.92304	2.84743
356	951836751	RS1	1	0.719622	0.29892	-0.317282	1.95635
357	951836741	RS3	1	0.812241	0.322412	-0.5009	1.27858
358	951836773	RS2	1	0.619712	0.30135	0.253825	3.49376
359	951836764	FS3	0	0.232223	0.211971	-0.244567	1.51485
360	951836769	RS3	1	0.365077	0.312151	-0.631863	1.14761
361	951836767	FS1	0	0.306211	0.276778	-0.373987	0.507651
362	951836783	FS1	0	0.257876	0.226553	-0.4955	-0.141571
363	951836801	FS3	0	0.233843	0.219532	0.908834	4.14896
364	951836795	RS2	1	0.59865	0.238704	0.870837	2.92844
365	951836820	FS2	0	0.340504	0.230063	-4.10904	-1.17327
366	951836828	RS3	1	0.560576	0.468497	-0.465218	1.36229
367	951836842	RS1	1	0.669937	0.233573	-0.344284	2.0117
368	951836838	FS3	0	0.377228	0.288929	-2.73402	2.56063
369	951836846	RS1	1	0.566247	0.29514	0.449016	1.67147
370	951836856	RS2	1	0.482538	0.412331	-1.33316	5.34518
371	951836854	RS1	1	0.557876	0.2973	-0.240324	1.95114
372	951836874	RS1	1	0.50333	0.318902	0.65848	2.13669
373	951836864	RS1	1	0.527903	0.324302	0.574772	2.39514
374	951836898	RS1	1	0.561386	0.282718	0.334062	1.91025
375	951836880	RS1	1	0.612691	0.30378	1.49325	2.71801
376	951836878	RS1	1	0.473897	0.279208	0.672367	1.73126
377	951836860	RS1	1	0.506301	0.325383	1.58197	0.860229
378	951836892	RS1	1	0.607291	0.314041	0.335605	1.35824
379	951836886	RS1	1	0.617012	0.325923	0.689726	1.23267
380	951836926	RS1	1	0.581098	0.30486	0.980584	1.26218
381	951836912	RS1	1	0.575158	0.312421	0.53041	2.31066
382	951836908	RS1	1	0.577858	0.267597	1.72412	1.538
383	951836933	RS1	1	0.534383	0.29892	0.996785	2.09078
384	951836939	RS1	1	0.606751	0.367777	-0.0135014	2.31008
385	951836937	RS1	1	0.530333	0.269217	0.917706	0.92735
386	951836953	RS2	1	0.575968	0.29973	0.107625	2.62601
387	951837257	RS2	1	0.653735	0.29649	0.637264	3.45905
388	951836943	RS3	1	0.444464	0.287579	-1.53645	2.39128
389	951836991	RS1	1	0.6027	0.263006	-0.256911	1.76193
390	951837005	RS1	1	0.277588	0.419082	-0.330783	1.93609
391	951837043	FS3	0	0.346445	0.282718	0.0472547	1.80918
392	951837041	RS2	1	0.650225	0.30297	-0.394239	2.4991
393	951837055	RS1	1	0.60378	0.255716	-0.383438	1.39199
394	951837066	RS3	1	0.571107	0.345095	-3.27813	3.32538
395	951837064	FS3	0	0.267597	0.282448	-0.260383	3.83477
396	951837158	FS2	0	0.314581	0.218722	-2.35329	0.779028
397	951762582	RS1	1	0.366967	0.420702	0.247075	1.97795
398	951763023	RS1	1	0.681278	0.359946	-0.0337534	1.21647
399	951762586	FS1	0	0.264626	0.137174	-0.0418542	0.0877588
400	951762624	RS1	1	0.682628	0.318632	0.619712	0.654815
401	951762634	RS2	1	0.619172	0.287309	0.749325	4.04153
402	951762644	RS2	1	0.586229	0.279208	1.37212	4.5432
403	951762648	FS1	0	0.292169	0.249775	-0.597917	0.275428
404	951762662	FS1	0	0.20414	0.176868	-0.873344	-0.384788
405	951762671	FS1	0	0.257066	0.245995	-0.0189019	0.0472547
406	951762686	RS1	1	0.660216	0.291899	0.020252	2.139
407	951762684	FS2	0	0.332943	0.272727	-2.69487	2.17372
408	951762701	RS2	1	0.606481	0.243834	-1.05716	4.78411
409	951762709	RS2	1	0.632133	0.254635	0.503793	5.01826
410	951762719	RS1	1	0.540054	0.282448	-0.103768	1.30886
411	951762731	FS2	0	0.227093	0.205491	-1.39218	0.102225
412	951762729	RS1	1	0.523582	0.319982	1.03459	1.51292
413	951762737	RS1	1	0.577858	0.326193	-0.189019	1.17655
414	951762735	RS3	1	0.583528	0.2973	-0.770734	2.1903
415	951762727	RS1	1	0.574077	0.264896	0.606211	2.35579
416	951762745	RS1	1	0.629973	0.271107	0.250739	2.06802
417	951762751	RS1	1	0.49901	0.312961	0.719815	0.929664
418	951762753	RS1	1	0.532763	0.288659	0.438601	1.64986
419	951762769	RS1	1	0.645905	0.339424	0.462518	2.53131
420	951762767	RS1	1	0.476058	0.357786	0.745275	1.77369
421	951762761	FS1	0	0.20333	0.132313	0.318632	1.56191
422	951762775	RS1	1	0.706121	0.230063	0.334833	1.15032
423	951762803	FS3	0	0.358866	0.273807	0.484891	2.07188
424	951762799	FS1	0	0.271107	0.224932	-0.0108011	0.321332
425	951762812	FS1	0	0.224662	0.243834	0.0189019	0.240324
426	951762816	FS1	0	0.216562	0.216832	-0.120741	0.849814
427	951762846	RS2	1	0.49955	0.314041	0.446895	2.65707
428	951762878	RS1	1	0.614581	0.356436	-0.20985	1.87939
429	951762882	FS3	0	0.338074	0.261656	-0.401569	2.54867
430	951762906	RS2	1	0.350495	0.371557	-0.825125	5.76913
431	951896753	RS1	1	0.587039	0.363996	1.11656	1.26913
432	951896759	FS2	0	0.270567	0.136364	-1.77543	-0.112061
433	951896803	RS2	1	0.650495	0.394779	-0.4955	2.61116
434	951896871	RS1	1	0.632133	0.354005	3.58461	1.77543
435	951896865	FS3	0	0.288659	0.223852	-0.145815	2.00013
436	951896879	RS1	1	0.532493	0.294599	-0.247075	1.65122
437	951896926	RS2	1	0.564356	0.39937	1.91314	5.72862
438	951897015	FS1	0	0.350495	0.269217	-0.867558	0.110711
439	951897005	FS3	0	0.29946	0.331053	-1.44464	2.88794
440	951897042	RS2	1	0.582178	0.318632	-0.594059	2.81503
441	951897118	FS2	0	0.149595	0.169037	-2.76238	0.607175
442	951897055	RS2	1	0.570297	0.359406	0.953195	3.18709
443	951897122	RS1	1	0.631323	0.30351	-0.30243	1.10306
444	951897104	RS3	1	0.552205	0.308641	-1.09226	2.77723
445	951897158	RS1	1	0.656976	0.336454	0.556256	1.81728
446	951897149	RS2	1	0.634023	0.240594	-1.03613	3.18227
447	951897134	RS1	1	0.6027	0.287309	0.0162016	1.66202
448	951897171	RS1	1	0.510891	0.29514	0.811238	1.30732
449	951897166	RS1	1	0.507381	0.314581	1.90022	0.571107
450	951897143	RS1	1	0.49793	0.314041	0.733316	1.04655
451	951897251	RS1	1	0.518452	0.293249	0.660023	1.56268
452	951897238	RS1	1	0.60378	0.279208	-0.336762	1.94824
453	951897209	RS1	1	0.525473	0.355086	0.602932	1.8466
454	951897836	RS2	1	0.588659	0.338614	-0.0418542	2.5587
455	951897345	RS1	1	0.647525	0.30351	0.878938	2.37469
456	951897466	FS1	0	0.235194	0.248155	-0.0364536	0.858686
457	951897460	FS1	0	0.253825	0.30108	-0.0482191	0.597531
458	951897452	RS1	1	0.513321	0.247075	0.476405	1.70522
459	950930322	FS1	0	0.392079	0.280828	-0.429343	0.924842
460	950930424	FS1	0	0.276238	0.1955	-0.614311	0.108011
461	950933529	RS3	1	0.667777	0.263276	-1.83618	1.89559
462	950933546	RS3	1	0.312691	0.446085	-0.681818	0.684518
463	950930602	RS3	1	0.682898	0.392619	-0.769577	0.634563
464	950930570	RS1	1	0.665347	0.271107	0.187669	2.10891
465	950930747	RS2	1	0.614581	0.450405	0.712871	3.24032
466	950930713	RS2	1	0.574347	0.317552	1.16787	4.07509
467	950930806	FS1	0	0.236004	0.261656	0.0445545	1.26836
468	950930778	RS3	1	0.70018	0.290549	-1.35554	1.4919
469	950930971	FS1	0	0.214671	0.19928	0.29703	0.783078
470	950930884	RS1	1	0.59784	0.364806	1.55941	1.25563
471	950930852	RS1	1	0.527363	0.306751	1.49865	2.24257
472	950933563	RS1	1	0.533573	0.292169	1.1102	2.34191
473	950930935	RS1	1	0.538164	0.271107	0.907291	1.85509
474	950930919	RS1	1	0.6	0.255176	0.814131	1.48515
475	950930900	RS2	1	0.588119	0.265437	1.45815	3.00405
476	950931020	RS1	1	0.546265	0.283258	1.26836	1.93069
477	950931132	RS1	1	0.569757	0.317822	0.785779	1.56731
478	950931116	RS2	1	0.557336	0.271377	1.5677	3.16202
479	950931054	RS3	1	0.748245	0.223312	-1.13276	1.58622
480	950931176	RS3	1	0.59784	0.290549	-1.06796	1.26103
481	950931158	FS1	0	0.193609	0.190909	-0.0956667	1.3131
482	950931283	RS1	1	0.49739	0.313501	0.886846	2.36467
483	950931299	FS1	0	0.19766	0.245725	-0.492799	0.122669
484	950931403	RS1	1	0.616742	0.312691	-0.0108011	2.19995
485	950931390	FS2	0	0.291359	0.281638	-2.46805	0.418542
486	950931349	RS1	1	0.521152	0.321062	0.931207	1.79877
487	950931330	RS1	1	0.571107	0.241674	0.296644	1.56346
488	950931560	RS1	1	0.544644	0.287039	0.65578	0.899961
489	950931475	RS1	1	0.575158	0.262736	-0.34062	1.36499
490	950931461	RS3	1	0.493069	0.277588	-0.607561	1.35746
491	950931447	RS1	1	0.480918	0.2973	0.812781	1.84853
492	950931419	RS1	1	0.571647	0.263006	0.577086	1.17539
493	950931536	RS1	1	0.550855	0.29865	0.69937	1.23634
494	950931548	RS1	1	0.572187	0.288929	0.800051	1.4296
495	950931521	FS2	0	0.335104	0.257606	-1.4919	0.0605632
496	950931498	RS1	1	0.587309	0.288929	0.0794651	1.20625
497	950931485	RS1	1	0.561386	0.325653	1.01106	1.69114
498	950931613	FS2	0	0.275968	0.247615	-2.10158	0.195962
499	950931768	RS1	1	0.645095	0.276238	0.452295	1.69577
500	950931753	RS1	1	0.648875	0.291359	1.00585	0.924842
501	950931739	RS1	1	0.613501	0.320522	0.394239	1.51061
502	950931668	RS1	1	0.605401	0.29892	0.531953	2.61386
503	950931630	RS1	1	0.711791	0.248695	1.17076	1.73627
504	950931786	RS2	1	0.617282	0.252745	-0.107625	2.75698
505	950931859	FS1	0	0.236004	0.1955	-0.33059	0.503022
506	950931843	RS3	1	0.553015	0.278398	-0.497621	1.32988
507	950931826	RS1	1	0.570297	0.242754	-0.308602	1.84428
508	950932058	RS1	1	0.60189	0.257066	0.384788	0.444387
509	950932044	FS2	0	0.224122	0.235734	-1.77832	1.20741
510	950932267	FS1	0	0.333213	0.292169	1.09708	1.44079
511	950932238	FS3	0	0.29919	0.216562	-1.49479	1.67031
512	950932360	RS2	1	0.637804	0.272727	-0.531567	2.90549
513	950932580	FS1	0	0.19793	0.191449	0.719622	-0.314774
514	950932613	RS3	1	0.654545	0.249775	-0.418542	2.13051
515	950932631	RS2	1	0.605941	0.273807	0.332519	4.15032
516	950932752	RS1	1	0.69991	0.248425	0.0337534	1.00855
517	950929433	RS1	1	0.609451	0.332943	-0.207921	-0.0540054
518	950929417	RS1	1	0.652655	0.387759	-0.380352	0.472547
519	950929536	FS1	0	0.311611	0.241404	-1.02533	0.325383
520	950929583	FS1	0	0.213861	0.234383	1.21126	0.361836
521	950929626	FS3	0	0.374257	0.264086	-0.0540054	3.94239
522	950929641	FS1	0	0.294869	0.256526	-0.745275	0.781728
523	950929723	RS1	1	0.520882	0.326463	1.00045	1.32043
524	950929775	RS1	1	0.585959	0.305401	1.5189	2.49659
525	950929763	FS2	0	0.326193	0.29649	-3.63688	-0.193648
526	950929833	RS1	1	0.510351	0.290549	0.960525	0.698984
527	950929874	RS1	1	0.548695	0.290009	1.14106	1.2483
528	950929846	RS3	1	0.570567	0.3	-1.39739	2.06436
529	950929943	RS1	1	0.568137	0.311611	1.79414	-0.109361
530	950929932	RS1	1	0.566247	0.333213	0.546612	1.52912
531	950929916	RS2	1	0.40477	0.30486	-0.467532	4.33528
532	950929889	RS1	1	0.59946	0.270837	0.407355	1.73049
533	950930042	RS1	1	0.570837	0.276238	0.667738	0.91462
534	950930027	RS1	1	0.493609	0.290549	0.947023	0.60216
535	950931592	RS1	1	0.612151	0.305941	0.999486	1.83348
536	950931577	RS1	1	0.551665	0.311611	0.0289315	1.48322
537	950930110	RS1	1	0.562466	0.324302	0.966697	1.00836
538	950930096	FS1	0	0.285959	0.274077	-0.550855	0.95551
539	950930071	FS1	0	0.315392	0.271107	-0.0675068	0.828983
540	950931606	RS1	1	0.654275	0.260846	-0.0250739	2.40131
541	950930184	RS2	1	0.708011	0.312691	-0.319982	3.68587
542	950930154	RS1	1	0.663456	0.29838	0.718272	0.683168
543	950930303	FS3	0	0.291359	0.169577	-0.502636	2.49621
544	950930398	RS2	1	0.543564	0.39586	2.76238	4.54725
545	950930360	RS2	1	0.429613	0.348875	1.64041	4.38331
546	950930793	FS3	0	0.281908	0.277318	-0.440144	2.43834
547	950930859	RS3	1	0.779568	0.275158	-1.91584	3.39559
548	950930945	RS1	1	0.662916	0.29811	1.95635	1.22727
549	950931035	RS1	1	0.544914	0.30135	0.513823	1.06661
550	950928177	RS3	1	0.667237	0.243564	-2.21287	1.38929
551	950928163	RS1	1	0.662376	0.234113	0.511701	2.0036
552	950928146	RS3	1	0.909721	0.258416	-1.22187	0.675068
553	950928389	RS2	1	0.582448	0.329973	0.388839	3.92465
554	950928339	RS1	1	0.588929	0.309181	1.36904	1.00585
555	950928420	RS3	1	0.625383	0.315662	-2.15752	0.355086
556	950928487	FS1	0	0.251935	0.246805	-1.13257	0.49685
557	950928878	FS2	0	0.263546	0.224122	-1.54108	0.0162016
558	950928833	RS1	1	0.580828	0.306211	2.518	2.72592
559	950928785	RS2	1	0.589199	0.226283	-0.120162	4.73087
560	950929025	FS2	0	0.213321	0.166337	-3.26328	-1.0018
561	950928997	RS1	1	0.658866	0.292709	0.170117	1.43114
562	950928979	RS1	1	0.508191	0.281908	1.43924	1.24077
563	950928962	RS1	1	0.566247	0.349685	0.0771506	1.10036
564	950928945	FS3	0	0.178218	0.346985	-0.39559	1.73357
565	950928926	FS1	0	0.217372	0.218452	-0.965347	0.708821
566	950928910	RS3	1	0.494149	0.367777	-0.847885	-1.85374
567	950929145	RS1	1	0.565437	0.282178	0.444002	0.803137
568	950929128	RS1	1	0.589469	0.308911	2.60422	1.90369
569	950932115	RS1	1	0.585149	0.30108	0.926193	2.35464
570	950929212	RS2	1	0.627813	0.30432	1.8979	3.10666
571	950929192	RS3	1	0.580018	0.289199	-0.495692	-1.43114
572	950929176	RS1	1	0.572727	0.283528	0.286614	1.81188
573	950929161	RS1	1	0.533303	0.293519	1.84853	0.467147
574	950929260	FS1	0	0.238974	0.205221	-0.571686	-0.0470618
575	950929243	RS1	1	0.513051	0.293519	1.76096	0.993699
576	950929383	RS1	1	0.632133	0.286229	-0.126913	1.02726
577	950929367	RS1	1	0.59514	0.307021	0.946445	0.50495
578	950929352	RS1	1	0.59703	0.268407	0.275428	1.85663
579	950929335	RS2	1	0.685059	0.278398	0.764176	4.93474
580	950929316	RS1	1	0.59784	0.30297	0.35605	2.26591
581	950929526	RS1	1	0.563546	0.306481	-0.369937	0.960525
582	950929510	RS3	1	0.69721	0.272187	-2.12646	1.39469
583	950929477	RS1	1	0.661566	0.309721	1.6842	2.44239
584	950932179	RS1	1	0.585419	0.29703	0.106661	1.7409
585	950929413	RS1	1	0.615122	0.311881	0.324804	1.56809
586	950929397	FS1	0	0.263006	0.226283	0.526553	-0.108011
587	950932242	RS3	1	0.660756	0.30162	-3.07156	1.45545
588	950932209	RS1	1	0.646715	0.352385	0.173975	2.22772
589	950929630	RS3	1	0.60297	0.317822	-3.21332	1.97621
590	950929611	RS1	1	0.633483	0.311071	0.291629	0.724444
591	950929557	RS1	1	0.553555	0.30405	1.55266	1.68111
592	950929753	FS2	0	0.238704	0.258686	-2.14363	-0.319018
593	950929679	RS3	1	0.644014	0.280018	-2.86904	1.74515
594	950929836	RS2	1	0.527903	0.265977	-0.0256526	3.54314
595	950929820	FS3	0	0.215752	0.162016	0.0486049	2.62119
596	950932272	RS1	1	0.520072	0.328623	0.347178	2.0279
597	950929947	RS3	1	0.575428	0.273267	-0.861386	2.53825
598	950929908	RS2	1	0.60351	0.249775	-0.943937	6.08236
599	950929870	FS1	0	0.221962	0.190639	-0.35335	1.22284
600	950929851	RS2	1	0.578668	0.245725	-1.71197	3.73987
601	950932301	RS2	1	0.511701	0.274887	-0.754725	3.16279
602	950930160	RS3	1	0.59649	0.29865	-0.815482	2.69487
603	950930144	RS3	1	0.572187	0.282988	-1.35824	3.29298
604	950932337	RS1	1	0.532763	0.29676	0.989649	1.25293
605	950930284	FS2	0	0.222772	0.179028	-1.70522	0.0378038
606	950930264	FS1	0	0.228173	0.218992	1.1129	0.0756076
607	950930243	FS1	0	0.238164	0.208191	-0.669667	0.904205
608	950930223	RS3	1	0.584068	0.271647	-0.610261	1.14761
609	950932317	RS3	1	0.545995	0.231683	-0.511123	2.0252
610	950930192	RS2	1	0.538704	0.30081	0.521924	2.78938
611	950932356	RS2	1	0.620792	0.259766	-0.210621	3.79523
612	950930420	RS3	1	0.541134	0.262736	-1.60396	1.31638
613	950930319	RS2	1	0.555176	0.237624	0.340234	2.62331
614	950930508	FS1	0	0.249235	0.239244	-0.86833	1.29382
615	950930493	RS3	1	0.544644	0.257876	-0.496078	0.727723
616	950930456	RS2	1	0.586499	0.29892	0.610261	2.67404
617	950930558	FS1	0	0.378578	0.292709	-0.265977	0.133085
618	950930848	FS2	0	0.29838	0.237354	-1.93879	0.661952
619	950930787	RS1	1	0.661026	0.29568	0.689726	1.75479
620	950931001	FS2	0	0.285689	0.271107	-2.33438	4.44089e-16
621	950932400	RS2	1	0.705311	0.348065	-1.21165	4.02032
622	950931048	FS3	0	0.231143	0.224122	-0.243024	2.46535
623	950930979	FS3	0	0.253825	0.228983	-0.657516	2.51434
624	950930963	RS2	1	0.726103	0.276238	1.75923	5.64356
625	950931123	RS1	1	0.673717	0.281098	2.27498	2.63276
626	950931067	FS3	0	0.20306	0.153105	0.646522	1.94014
627	950935782	FS2	0	0.310801	0.247075	-1.43249	0.841134
628	950935696	RS3	1	0.693699	0.437444	-2.0009	1.045
629	950936040	RS2	1	0.592169	0.40018	1.0396	3.68355
630	950936109	RS2	1	0.614851	0.29676	0.563585	4.29343
631	950936157	FS1	0	0.234923	0.266517	-0.493378	-0.310531
632	950936237	FS1	0	0.280018	0.251665	-0.40099	0.265977
633	950936219	FS1	0	0.241944	0.165527	-0.491063	0.646908
634	950936367	RS2	1	0.522772	0.337804	0.10396	3.02025
635	950936348	RS3	1	0.373987	0.332133	-1.58236	0.843834
636	950936485	RS3	1	0.682628	0.30054	-0.463675	2.36042
637	950936520	FS1	0	0.244374	0.254365	-0.648065	-0.0840941
638	950936603	RS2	1	0.49631	0.379928	-0.845185	2.85303
639	950936588	RS2	1	0.605401	0.324302	0.405426	2.76045
640	950936692	RS2	1	0.660486	0.322412	0.38421	3.71017
641	950936619	RS1	1	0.49631	0.30135	0.760705	1.70078
642	950936847	RS1	1	0.559496	0.305131	0.279285	2.26205
643	950936775	RS2	1	0.560576	0.314311	1.20837	3.33059
644	950936757	RS3	1	0.523312	0.418002	-2.36949	2.59149
645	950936742	FS1	0	0.337804	0.272187	1.39199	0.517295
646	950936725	RS1	1	0.627813	0.348875	2.15212	2.44722
647	950936959	RS1	1	0.583258	0.351035	3.19307	1.64716
648	950936947	RS3	1	0.380468	0.464986	-0.957439	2.09425
649	950936934	RS3	1	0.685329	0.290009	-0.7148	2.41057
650	950936918	RS1	1	0.587039	0.30189	-0.332133	2.22348
651	950936876	RS1	1	0.607021	0.378578	0.570528	2.06879
652	950936864	RS1	1	0.585959	0.277588	0.538897	1.94959
653	950937047	RS1	1	0.629973	0.411791	0.101839	2.0009
654	950937198	RS3	1	0.581098	0.366967	-0.680468	0.975955
655	950937080	RS2	1	0.617822	0.293249	-0.441494	2.4937
656	950937183	FS1	0	0.227903	0.223852	-0.169346	1.04308
657	950937168	RS3	1	0.648335	0.307291	-0.729073	1.45545
658	950937155	RS3	1	0.628353	0.39802	-1.13276	3.01234
659	950937140	RS3	1	0.405041	0.337804	-3.81278	0.859072
660	950937127	FS3	0	0.220342	0.218992	-0.353735	2.13514
661	950937112	RS2	1	0.705581	0.325653	-0.636878	4.67957
662	950937256	RS1	1	0.605401	0.273267	0.450945	2.10216
663	950937226	FS2	0	0.374797	0.271917	-3.94509	1.19352
664	950937399	FS1	0	0.262196	0.1982	-0.0459046	1.2726
665	950937387	RS2	1	0.543024	0.29838	0.36145	2.64896
666	950937337	FS1	0	0.269217	0.262466	-0.815096	0.926964
667	950937538	RS3	1	0.660486	0.239514	-1.39797	2.0306
668	950937492	FS1	0	0.228443	0.240054	-0.140028	0.132699
669	950937656	RS2	1	0.812781	0.269757	-0.563006	3.40311
670	950937582	RS2	1	0.541404	0.291629	-0.888389	3.92214
671	950937553	RS1	1	0.652115	0.336994	0.103768	1.73434
672	950937736	FS1	0	0.278938	0.20306	-0.507651	1.2429
673	950937668	RS3	1	0.60297	0.241674	-0.81201	1.84158
674	950937821	RS1	1	0.646715	0.272457	0.0825511	1.80455
675	950937945	FS3	0	0.20306	0.159046	1.34203	1.90793
676	950937855	FS1	0	0.261656	0.216022	-0.866401	-0.0418542
677	950938216	FS1	0	0.209541	0.215212	-0.437058	0.183618
678	950938076	FS3	0	0.267597	0.20468	-1.26064	1.82268
679	950938277	FS3	0	0.292169	0.316742	-0.318632	2.23447
680	950938404	RS1	1	0.49982	0.356166	0.571107	1.09361
681	950925715	RS3	1	0.665077	0.380198	-0.430693	0.140414
682	950922495	RS3	1	0.70369	0.39991	-0.928893	0.558956
683	950922446	RS2	1	0.715572	0.352115	0.0675068	2.90954
684	950922546	RS1	1	0.686139	0.339424	0.151215	1.34878
685	950922595	RS1	1	0.70207	0.267867	0.546805	1.14086
686	950922746	RS2	1	0.609721	0.309721	0.626463	4.88633
687	950922974	RS1	1	0.560306	0.379388	0.972097	2.41366
688	950923086	FS1	0	0.224122	0.231953	-0.680468	0.0894947
689	950923022	RS3	1	0.649955	0.263816	-4.25293	1.98605
690	950923133	RS2	1	0.574347	0.291899	-0.864086	4.21242
691	950923360	RS1	1	0.540864	0.29919	0.39964	1.74746
692	950923289	RS1	1	0.537894	0.314851	0.535039	1.90446
693	950923273	RS3	1	0.507651	0.351305	-2.43024	-0.079658
694	950925846	RS1	1	0.513051	0.328893	1.19545	1.03729
695	950925829	RS2	1	0.537624	0.311071	0.162016	4.2726
696	950923429	RS1	1	0.50063	0.29757	0.366851	1.55574
697	950923412	RS1	1	0.529253	0.327273	0.194805	1.19776
698	950923377	RS1	1	0.528713	0.259496	0.265012	2.38202
699	950923446	RS2	1	0.561656	0.320792	0.687026	3.67661
700	950923630	RS1	1	0.555986	0.30054	0.0501479	1.50598
701	950923577	FS2	0	0.19793	0.206301	-1.36094	0.710943
702	950923562	RS2	1	0.537084	0.332133	0.956667	2.74309
703	950923529	RS1	1	0.50171	0.332403	0.980584	2.29947
704	950923515	RS2	1	0.533303	0.441764	-0.4955	2.68677
705	950923495	RS1	1	0.459316	0.268407	0.594445	1.7274
706	950923751	RS1	1	0.579208	0.29919	-0.312074	1.99473
707	950923725	RS3	1	0.628623	0.361296	-0.722129	2.13977
708	950923667	RS1	1	0.49874	0.319712	0.74026	2.42446
709	950923830	RS2	1	0.611881	0.308641	0.262312	2.90549
710	950923781	FS3	0	0.227363	0.174437	-1.86974	1.82577
711	950923765	RS3	1	0.628353	0.350225	-0.97094	2.1012
712	950925881	RS2	1	0.638074	0.334023	0.241867	3.80545
713	950923872	RS1	1	0.582178	0.351845	0.30378	2.23544
714	950923858	FS3	0	0.227363	0.224392	-0.112061	1.71776
715	950925920	RS1	1	0.582448	0.30108	1.48245	0.932943
716	950923920	RS2	1	0.580288	0.289469	0.444387	3.26733
717	950923907	FS3	0	0.30351	0.246805	-0.122862	3.60139
718	950923893	FS2	0	0.270837	0.234653	-1.99126	-0.315546
719	950925938	RS3	1	0.547075	0.325923	-1.16922	2.23717
720	950924013	RS2	1	0.634023	0.276508	0.184776	3.67912
721	950923993	RS3	1	0.615662	0.278398	-0.476405	2.13996
722	950923972	FS3	0	0.39937	0.244644	-2.95718	3.09837
723	950924156	RS2	1	0.570837	0.318632	-0.186319	3.75338
724	950926191	RS1	1	0.564356	0.29649	-0.0204449	1.80108
725	950924121	RS2	1	0.590549	0.250585	0.217565	2.9838
726	950924304	FS1	0	0.230873	0.20225	0.114761	-0.236467
727	950924217	RS2	1	0.548155	0.269217	-0.291629	4.34608
728	950924170	RS3	1	0.551935	0.226283	-0.972097	2.72052
729	950924517	RS3	1	0.465797	0.355356	-1.91873	3.27543
730	950924344	FS1	0	0.285689	0.245725	0.35875	1.01183
731	950924477	RS1	1	0.548965	0.250045	0.0613347	1.94419
732	950924576	RS1	1	0.571377	0.265977	-0.0987527	2.166
733	950924702	RS1	1	0.523582	0.285689	0.289315	1.48091
734	950924687	RS1	1	0.541674	0.259766	0.0300887	2.46419
735	950924718	RS1	1	0.60351	0.334023	0.350071	1.64524
736	950924630	RS2	1	0.546805	0.279478	0.366726	2.95795
737	950924782	RS1	1	0.606211	0.276508	-0.292979	2.01363
738	950924947	RS1	1	0.368317	0.350225	-0.0175518	1.27607
739	950924912	FS2	0	0.260306	0.19766	-1.91179	0.0748361
740	950924891	RS2	1	0.577858	0.260036	-0.342163	3.39925
741	950991694	RS2	1	0.582178	0.472817	0.364536	2.90684
742	950991678	RS3	1	0.665887	0.473357	-1.30288	2.70297
743	950991864	RS2	1	0.60216	0.320522	0.669667	2.73422
744	950992002	FS1	0	0.235194	0.275698	-0.187669	1.05041
745	950992050	FS1	0	0.274617	0.344824	-0.759547	0.705542
746	950992032	RS2	1	0.672907	0.268137	-0.492799	2.77318
747	950992020	RS1	1	0.632673	0.256256	0.514209	1.94689
748	950992147	RS1	1	0.513051	0.248965	0.640736	1.30847
749	950992096	RS3	1	0.791179	0.339424	-1.11135	1.58371
750	950992183	RS2	1	0.542484	0.277858	0.815482	3.4631
751	950992214	RS2	1	0.480378	0.290819	0.641121	2.95332
752	950992202	RS1	1	0.549505	0.30405	1.30963	1.07066
753	950992259	RS1	1	0.470387	0.308641	1.68728	-0.0810081
754	950992247	FS3	0	0.275698	0.236274	0.0393468	2.24122
755	950992240	RS1	1	0.486589	0.325113	1.75209	2.08307
756	950992225	RS2	1	0.543564	0.262466	0.869101	4.87437
757	950992220	RS1	1	0.549775	0.255446	0.741803	2.1525
758	950992391	RS1	1	0.474707	0.331863	0.987142	1.15957
759	950992372	RS1	1	0.509541	0.346175	0.564742	1.96194
760	950992352	RS1	1	0.516022	0.305131	0.69937	1.11405
761	950992334	RS3	1	0.60162	0.288389	-0.754918	1.92992
762	950992324	RS1	1	0.50441	0.321332	0.180532	1.27221
763	950992416	FS1	0	0.220882	0.220072	-0.469847	0.834383
764	950992407	RS1	1	0.525473	0.316202	0.805066	0.953195
765	950992399	RS1	1	0.614041	0.271107	-0.291243	2.15887
766	950992484	RS1	1	0.50306	0.325113	0.864086	1.79414
767	950992474	FS3	0	0.29703	0.241404	-0.933522	2.92034
768	950992443	FS3	0	0.248155	0.239784	0.0964382	1.60319
769	950992381	RS2	1	0.609451	0.29757	0.407741	3.90594
770	950992502	RS3	1	0.574887	0.292439	-5.32628	1.91719
771	950992493	RS3	1	0.663726	0.272457	-2.5072	1.9847
772	950992616	RS3	1	0.558956	0.262466	-0.794651	1.89964
773	950992593	FS3	0	0.285419	0.255716	-0.920792	1.4649
774	950992578	RS3	1	0.559496	0.230603	-0.857336	2.55851
775	950992688	FS1	0	0.380468	0.294599	-0.09991	-0.664266
776	950992793	FS1	0	0.220882	0.212511	-0.100681	0.911148
777	950992847	RS1	1	0.50009	0.309721	0.546612	1.31098
778	950993074	RS1	1	0.669397	0.306211	-0.207921	0.843834
779	950993600	RS1	1	0.549505	0.321062	0.200206	2.39977
780	950993513	RS2	1	0.605401	0.244644	-0.491449	4.25138
781	950989447	RS3	1	0.713951	0.294599	-1.84428	-0.259226
782	950989484	RS2	1	0.575968	0.274617	0.105311	3.15932
783	950989509	RS2	1	0.570567	0.290819	-0.114761	3.49685
784	950989521	FS1	0	0.275428	0.278128	-0.837855	-0.284878
785	950989535	RS2	1	0.584608	0.260576	-0.357786	2.79343
786	950989553	RS2	1	0.689649	0.405311	1.93744	4.11926
787	950989550	RS3	1	0.561656	0.30054	-1.35014	0.939694
788	950989565	RS3	1	0.450675	0.314041	-1.90909	2.60576
789	950989586	RS2	1	0.553015	0.366967	0.0351035	2.96798
790	950989603	RS1	1	0.359136	0.328083	0.168767	0.857914
791	950989648	RS1	1	0.544914	0.249505	0.807381	1.75132
792	950989619	FS1	0	0.242484	0.244914	-0.713643	0.145815
793	950989616	RS1	1	0.535464	0.311881	1.18677	1.13816
794	950989590	RS1	1	0.481728	0.289469	1.28301	1.01607
795	950989611	RS1	1	0.532223	0.278668	0.255176	2.36158
796	950989660	RS1	1	0.560576	0.325653	-0.0169731	1.94381
797	950989652	RS3	1	0.368047	0.30432	-1.66067	-1.30828
798	950989607	RS1	1	0.49631	0.30243	0.787707	1.06352
799	950989664	RS1	1	0.550045	0.284608	0.670053	0.646908
800	950989708	RS1	1	0.488749	0.264626	0.810081	1.86319
801	950989700	RS3	1	0.543834	0.319982	-1.70657	0.412756
802	950989697	FS2	0	0.228983	0.229253	-1.19352	-0.606018
803	950989684	RS1	1	0.566247	0.326193	0.0100296	2.16407
804	950989680	RS1	1	0.511971	0.290279	1.32506	0.64575
805	950989676	RS1	1	0.514941	0.331593	-0.141957	1.37598
806	950989739	RS1	1	0.583798	0.363456	-0.410441	1.0288
807	950989735	RS1	1	0.50495	0.344824	1.05581	1.05889
808	950989724	RS1	1	0.479298	0.341314	1.93339	-0.0648065
809	950989715	RS1	1	0.49523	0.332943	1.95422	0.59811
810	950989759	RS1	1	0.532493	0.321872	0.558956	0.994471
811	950989712	FS3	0	0.381278	0.285149	-2.32898	4.61611
812	950989849	RS3	1	0.60108	0.287039	-0.753375	1.19757
813	950989755	FS2	0	0.338344	0.274077	-4.07201	-0.973447
814	950989747	RS1	1	0.635104	0.30405	0.117462	0.939694
815	950989794	FS2	0	0.232763	0.253555	-3.13424	0.304359
816	950989789	RS3	1	0.645365	0.284608	-1.06825	2.12781
817	950989780	RS3	1	0.666697	0.290009	-0.757426	1.852
818	950989776	RS3	1	0.661296	0.281368	-0.577858	2.20959
819	950990359	RS2	1	0.564896	0.255176	0.741224	3.01755
820	950989977	RS2	1	0.421242	0.313231	-0.791179	2.92169
821	950989883	FS1	0	0.220612	0.190639	-0.827633	0.590009
822	950989952	RS2	1	0.547615	0.236544	1.10036	4.05716
823	950989946	FS2	0	0.269757	0.248155	-2.06571	0.226823
824	950990013	FS2	0	0.182268	0.187669	-1.77331	-0.420085
825	950990047	RS2	1	0.381548	0.329433	-0.405041	4.47165
826	950990082	RS2	1	0.579748	0.263276	0.58943	4.29613
827	950990078	RS3	1	0.639424	0.268407	-2.55851	0.525203
828	950990135	FS3	0	0.321062	0.250855	0.484698	3.18362
829	950990114	RS3	1	0.39748	0.29946	-1.57291	1.15649
830	950990195	FS2	0	0.234923	0.238974	-2.17063	0.346985
831	951026138	RS3	1	0.809811	0.310801	-2.26688	2.18722
832	951026094	RS3	1	0.663726	0.391809	-3.61431	2.78803
833	951026176	RS2	1	0.581368	0.376688	1.43789	3.98965
834	951026244	FS1	0	0.229523	0.215212	0.175518	1.27877
835	951026237	RS2	1	0.609991	0.330243	1.4757	3.97171
836	951026381	RS1	1	0.572727	0.325383	0.646715	1.70117
837	951026397	FS2	0	0.237084	0.254095	-2.1498	0.577858
838	951026446	RS2	1	0.613231	0.40045	1.37444	3.62511
839	951026428	RS2	1	0.808731	0.260576	2.17372	3.72637
840	951026419	RS3	1	0.611881	0.344284	-1.4676	3.17012
841	951026551	RS1	1	0.537084	0.317822	0.59676	0.453645
842	951026542	RS2	1	0.59622	0.286229	-0.787322	4.08281
843	951026523	RS3	1	0.69586	0.287309	-0.490292	2.31818
844	951026589	RS2	1	0.671827	0.283258	0.619712	2.97685
845	951026579	RS1	1	0.529523	0.311881	1.0261	0.791179
846	951026570	RS3	1	0.572457	0.244104	-0.614311	2.37759
847	951026561	FS3	0	0.377228	0.293789	-0.533303	2.16967
848	951026492	RS1	1	0.587849	0.250315	0.0748361	2.42079
849	951026481	RS3	1	0.580288	0.352655	-1.73897	1.65951
850	951026620	FS3	0	0.244374	0.220882	-1.76193	2.11161
851	951026700	RS1	1	0.568677	0.314581	1.14106	2.05953
852	951026668	RS1	1	0.560036	0.289469	0.445545	1.28494
853	951028439	RS1	1	0.553285	0.293519	0.945095	1.56481
854	951026761	RS1	1	0.548695	0.316742	0.854057	1.527
855	951026752	FS1	0	0.332403	0.243294	-0.724058	0.934293
856	951026709	FS1	0	0.325383	0.184158	-0.322682	0.743924
857	951026717	RS2	1	0.711521	0.242484	3.84788	4.8439
858	951026810	RS1	1	0.553555	0.321062	1.36094	2.46187
859	951026779	RS1	1	0.622682	0.309721	-0.0864086	1.62749
860	951026727	RS1	1	0.626193	0.275968	1.41899	2.34152
861	951026904	RS3	1	0.414761	0.3027	-2.40054	0.591359
862	951026894	RS3	1	0.587849	0.328623	-1.52025	0.9991
863	951026880	RS1	1	0.607831	0.322142	0.196734	1.9793
864	951026850	RS1	1	0.554095	0.314311	-0.101453	1.70889
865	951026830	RS2	1	0.579478	0.30405	1.00257	3.76418
866	951026996	RS1	1	0.566517	0.324842	-0.0235309	1.94612
867	951026985	RS2	1	0.582178	0.286769	-0.370708	2.64588
868	951026965	RS3	1	0.593249	0.312421	-1.4838	0.480648
869	951026934	RS2	1	0.631863	0.349685	0.992156	2.94754
870	951026870	RS1	1	0.585419	0.318902	1.78681	1.35554
871	951027053	FS3	0	0.253825	0.237084	-0.205221	3.26193
872	951027043	RS1	1	0.575428	0.344554	1.05465	2.08114
873	951027031	RS2	1	0.672637	0.270837	-0.256526	2.65167
874	951027018	RS2	1	0.636454	0.30405	0.813553	3.53157
875	951027107	RS3	1	0.589199	0.329163	-1.19352	0.985599
876	951027096	FS2	0	0.305131	0.235194	-2.89778	1.75788
877	951027084	RS1	1	0.540054	0.309721	1.22901	0.869487
878	951027174	FS3	0	0.40423	0.275158	-1.33663	2.18568
879	951027157	RS3	1	0.450945	0.346715	-2.518	0.0769577
880	951027138	RS1	1	0.677228	0.317552	3.76688	1.4676
881	951027242	FS3	0	0.247345	0.243564	-1.83618	2.11161
882	951027213	RS1	1	0.676148	0.313501	0.587309	2.20072
883	951027283	FS3	0	0.255716	0.253825	-1.78758	2.33921
884	951027313	RS3	1	0.618902	0.30189	-4.50945	2.70972
885	951027305	RS1	1	0.530603	0.294869	-0.318632	1.71872
886	951027351	RS1	1	0.59973	0.274617	0.567057	2.11971
887	951028751	RS1	1	0.571377	0.277588	0.29703	1.5515
888	951027497	FS1	0	0.20468	0.20387	-0.39559	1.06776
889	951027593	RS3	1	0.69667	0.247075	-2.80153	3.65212
890	951027713	RS1	1	0.644824	0.280828	0.504565	0.808731
891	951027917	FS3	0	0.370207	0.284608	-1.47369	1.5459
892	951027999	RS2	1	0.783348	0.30108	-1.43539	3.46445
893	951028070	RS2	1	0.728263	0.318092	2.11836	4.71197
894	951020561	RS3	1	0.654815	0.422592	-3.25383	2.93384
895	951020943	FS1	0	0.3	0.243834	-0.783078	-0.583258
896	951020826	RS1	1	0.507651	0.390729	-0.0877588	1.23537
897	951021029	RS1	1	0.6991	0.274887	0.79928	2.64626
898	951021415	RS1	1	0.572727	0.375068	0.0405041	1.46355
899	951021364	FS1	0	0.272187	0.251665	-0.473897	0.70072
900	951021536	RS2	1	0.574887	0.272187	0.545455	5.48116
901	951021685	FS2	0	0.384248	0.283258	-2.05896	1.54372
902	951021807	RS2	1	0.642934	0.324842	-0.737559	3.84113
903	951022089	RS1	1	0.519532	0.311611	1.76	1.90639
904	951022068	RS1	1	0.510621	0.292169	0.0823582	0.826283
905	951022051	RS3	1	0.725833	0.286499	-3.80738	1.74032
906	951021838	RS1	1	0.521152	0.29595	1.69153	0.832455
907	951022323	RS3	1	0.645365	0.311341	-1.10441	1.94419
908	951022239	RS1	1	0.574077	0.329433	1.76868	2.41134
909	951022211	RS1	1	0.49847	0.321872	0.735824	2.31818
910	951022139	RS1	1	0.581368	0.266517	0.065578	2.22271
911	951022194	RS2	1	0.570567	0.30432	2.05761	3.38807
912	951022413	RS1	1	0.626733	0.359946	1.20162	1.55806
913	951022348	RS1	1	0.530873	0.30351	1.40549	1.62903
914	951022680	RS3	1	0.654005	0.314311	-0.557606	1.57291
915	951022481	RS1	1	0.551665	0.310801	1.02475	1.2591
916	951022455	RS2	1	0.626463	0.262196	1.52565	3.44959
917	951022759	FS3	0	0.318632	0.257066	-0.607561	3.01157
918	951022541	RS1	1	0.552205	0.290549	0.706121	1.73203
919	951026977	RS3	1	0.684518	0.365887	-2.78938	0.723672
920	951022706	RS1	1	0.611341	0.368047	-0.290279	1.80108
921	951022575	RS1	1	0.672907	0.261656	0.580558	1.77138
922	951022812	RS1	1	0.70099	0.319982	-0.41237	1.41899
923	951022780	RS1	1	0.666157	0.314041	0.468497	1.76058
924	951023057	RS3	1	0.646715	0.263006	-1.65662	2.55176
925	951023028	RS2	1	0.650495	0.268677	0.332133	3.97615
926	951022889	RS1	1	0.675878	0.346445	0.693969	1.35554
927	951023388	RS2	1	0.543294	0.308371	-0.945095	3.60486
928	951023438	RS2	1	0.536814	0.315932	-0.0135014	3.12016
929	951023358	FS3	0	0.191179	0.212781	-0.785779	2.17237
930	951023538	FS3	0	0.241944	0.254905	0.405041	2.45146
931	951023457	FS2	0	0.30351	0.172007	-2.68947	1.07895
932	951024243	FS1	0	0.274347	0.191449	-0.993314	1.17577
933	951024174	FS1	0	0.282718	0.249775	-0.594445	1.08782
934	951024002	RS1	1	0.565707	0.282448	0.657516	1.87804
935	951024613	RS2	1	0.744734	0.254095	0.357786	3.5225
936	951024684	FS2	0	0.331323	0.29838	-1.24887	-0.155266
937	951024911	RS2	1	0.669937	0.237624	-0.745467	5.57066
938	951011362	FS1	0	0.223312	0.193879	-0.135014	0.0742574
939	951011333	RS3	1	0.606751	0.447705	-2.66652	-0.116112
940	951011300	RS3	1	0.691269	0.357246	-0.927543	0.317282
941	951015434	RS3	1	0.642934	0.40153	-0.80333	-0.271377
942	951011609	RS2	1	0.561386	0.341314	1.44329	4.62981
943	951011497	RS1	1	0.618092	0.30324	1.65392	2.13321
944	951011700	RS2	1	0.566247	0.305401	0.175518	5.65707
945	951011758	FS1	0	0.176868	0.183888	-0.0715572	0.673139
946	951011871	FS3	0	0.269217	0.288389	-0.50225	1.69712
947	951011977	FS2	0	0.273267	0.264626	-1.76193	-0.531953
948	951012181	RS1	1	0.631593	0.283798	-0.341584	2.39379
949	951012169	RS1	1	0.638074	0.288929	2.26148	2.82178
950	951012345	RS1	1	0.533843	0.270027	0.438794	2.33573
951	951012324	RS1	1	0.627003	0.234383	0.880288	2.36139
952	951012303	RS2	1	0.475518	0.284608	-1.73087	5.06301
953	951012487	RS1	1	0.465257	0.323492	1.04153	1.04925
954	951012470	RS1	1	0.607831	0.3	-0.079658	1.64639
955	951012456	RS1	1	0.485509	0.30081	0.717886	0.927736
956	951012438	RS2	1	0.592709	0.255176	-0.182268	4.95345
957	951012228	RS1	1	0.578128	0.265167	0.251897	1.73512
958	951015034	RS1	1	0.562196	0.319982	0.872187	2.18587
959	951012401	RS1	1	0.574617	0.263546	0.222772	2.11971
960	951012380	RS3	1	0.520882	0.338074	-1.18002	2.83065
961	951012561	FS1	0	0.357246	0.234383	0.912691	-0.0742574
962	951012549	RS1	1	0.591899	0.29892	0.426643	2.50431
963	951012539	RS1	1	0.60351	0.323492	0.0634563	0.876816
964	951012673	RS1	1	0.621062	0.364806	0.469461	1.51987
965	951012655	RS1	1	0.40126	0.347795	0.259226	1.6055
966	951012624	RS1	1	0.590549	0.334293	0.643436	1.89829
967	951015058	FS2	0	0.271917	0.267867	-1.53645	-0.114954
968	951015048	RS1	1	0.534383	0.287579	1.5272	0.985599
969	951012792	RS2	1	0.620522	0.327543	-0.539668	3.49338
970	951012733	RS1	1	0.483618	0.329703	2.29253	0.973254
971	951012720	RS3	1	0.540054	0.330513	-0.50225	0.906905
972	951012703	RS1	1	0.556256	0.29622	0.954545	1.40067
973	951012608	RS3	1	0.552205	0.29595	-1.59046	2.86499
974	951015068	RS1	1	0.607561	0.289739	1.02745	1.19622
975	951012822	RS1	1	0.543834	0.291629	0.109168	1.72663
976	951012803	RS3	1	0.555446	0.291089	-1.31638	1.74206
977	951012781	RS2	1	0.554365	0.316202	0.448245	2.73074
978	951012896	RS1	1	0.629973	0.377228	1.34203	2.29947
979	951012853	RS1	1	0.617282	0.369127	0.613347	1.84968
980	951012844	RS1	1	0.541404	0.318362	1.71313	0.565514
981	951015117	RS1	1	0.613501	0.365077	-0.129613	1.18503
982	951012930	FS3	0	0.249505	0.222502	-0.309181	3.51729
983	951012921	RS1	1	0.572457	0.315662	1.33972	2.09464
984	951013044	RS2	1	0.625653	0.271647	0.124212	3.39154
985	951015586	RS3	1	0.59703	0.347255	-0.461746	2.28848
986	951013035	RS3	1	0.457156	0.308371	-1.74842	-0.697441
987	951013004	RS3	1	0.559226	0.331863	-1.76193	2.12241
988	951012989	RS1	1	0.521962	0.275698	0.453645	0.882988
989	951015459	RS2	1	0.625923	0.315392	-0.332133	3.09316
990	951015147	RS2	1	0.59973	0.255176	0.622605	4.36094
991	951013147	RS1	1	0.60108	0.318632	2.60576	2.13726
992	951013123	RS2	1	0.410171	0.438254	-1.19892	3.84788
993	951013113	FS2	0	0.236544	0.194959	-1.04365	-0.80198
994	951013056	RS2	1	0.671017	0.318632	0.180147	2.82178
995	951013101	RS3	1	0.60027	0.250585	-0.630513	2.0144
996	951013073	FS1	0	0.19577	0.129613	0.544683	1.2402
997	951013250	RS2	1	0.620522	0.257066	2.44374	4.39199
998	951013239	RS2	1	0.631593	0.260576	0.0391539	2.58281
999	951013211	FS1	0	0.353465	0.248425	-0.229523	0.751061
1000	951013198	RS1	1	0.584608	0.288119	2.90279	1.85104
1001	951013444	RS2	1	0.568137	0.273267	-0.243024	5.08326
1002	951013289	RS3	1	0.568677	0.273267	-1.64716	2.08731
1003	951013267	RS1	1	0.570027	0.279748	0.294329	2.35464
1004	951013257	FS2	0	0.20441	0.219262	-1.17327	-1.56616
1005	951013465	RS1	1	0.464446	0.361296	0.109361	1.39064
1006	951013436	RS1	1	0.531953	0.278938	0.366079	1.84968
1007	951015206	RS2	1	0.552745	0.291089	-0.245725	3.45635
1008	951013542	FS1	0	0.188209	0.19658	-1.09168	1.15842
1009	951013519	FS3	0	0.230333	0.223312	-0.285843	1.89289
1010	951013498	RS1	1	0.545185	0.308371	-0.213321	2.112
1011	951013582	RS3	1	0.548425	0.251935	-1.22978	2.86229
1012	951013678	RS1	1	0.611341	0.30162	-0.217372	1.16034
1013	951013619	RS3	1	0.59595	0.260576	-0.715572	0.919442
1014	951015231	RS1	1	0.582448	0.2973	1.41764	1.85509
1015	951013883	RS1	1	0.613231	0.372907	-0.384788	2.41983
1016	951013832	RS3	1	0.638884	0.260846	-0.50495	1.69442
1017	951014305	RS2	1	0.740684	0.269757	0.715572	3.32943
1018	951014366	FS1	0	0.243024	0.180648	0.464832	0.530603
1019	951014316	RS3	1	0.592979	0.29568	-0.79928	1.03285
1020	951015482	RS3	1	0.678038	0.267327	-1.09901	0.449595
1021	951014402	FS2	0	0.322142	0.249235	-1.63906	-0.486049
1022	951014520	RS1	1	0.474707	0.387219	0.418542	1.84833
1023	951014493	RS1	1	0.681278	0.3	1.11868	1.78893
1024	951005474	FS1	0	0.287849	0.237894	0.0945095	-0.20252
1025	951005671	FS3	0	0.251125	0.180648	0.481805	1.72894
1026	951005651	RS2	1	0.693969	0.266247	0.9991	5.27903
1027	951005730	RS2	1	0.666427	0.262736	-0.965347	5.39745
1028	951007503	RS1	1	0.548965	0.294599	-0.189019	1.26373
1029	951005863	RS3	1	0.438524	0.30027	-3.34833	1.05002
1030	951005910	RS1	1	0.568137	0.319442	2.01594	0.594831
1031	951005899	RS1	1	0.660486	0.281908	1.73087	2.34653
1032	951005890	RS3	1	0.552205	0.335914	-1.65527	2.33168
1033	951005873	FS1	0	0.207111	0.179028	0.0208307	0.419892
1034	951005942	RS1	1	0.614581	0.286229	0.731773	1.66182
1035	951005922	RS1	1	0.533303	0.321602	0.108782	1.76289
1036	951006044	RS1	1	0.59811	0.319172	1.00604	1.38794
1037	951006026	RS1	1	0.608911	0.306481	1.58313	1.23942
1038	951006017	RS1	1	0.508731	0.287579	0.897261	1.18619
1039	951006007	RS2	1	0.653195	0.331593	0.388453	3.29317
1040	951007288	RS1	1	0.607021	0.39991	1.82943	2.31259
1041	951005997	RS1	1	0.644014	0.310801	0.185547	2.26553
1042	951005979	RS2	1	0.617552	0.310261	1.05349	3.40928
1043	951006125	RS1	1	0.572187	0.328353	0.0212164	2.21769
1044	951006117	RS1	1	0.584338	0.3027	0.648836	1.28533
1045	951006106	RS3	1	0.692889	0.281368	-1.73762	1.66337
1046	951006098	RS2	1	0.580828	0.30378	1.32159	2.87617
1047	951006090	RS1	1	0.521692	0.368317	1.08088	1.14144
1048	951006082	RS1	1	0.528983	0.306211	1.18002	1.33123
1049	951006072	FS3	0	0.286499	0.224662	-1.32988	3.02565
1050	951006062	RS3	1	0.322682	0.344554	-0.737174	1.39334
1051	951005989	RS1	1	0.635914	0.213861	-0.00501479	1.22322
1052	951006170	RS1	1	0.582718	0.312961	0.182847	0.91192
1053	951006163	RS3	1	0.653735	0.364266	-0.866787	1.49209
1054	951006146	RS2	1	0.6	0.30027	2.1174	3.18092
1055	951006136	FS2	0	0.250855	0.256256	-1.65662	-0.708628
1056	951006260	RS1	1	0.667777	0.278398	-0.373987	1.66838
1057	951006253	RS1	1	0.669397	0.308641	0.8529	1.62325
1058	951007306	RS1	1	0.69721	0.287039	0.661952	1.36788
1059	951006208	RS2	1	0.643204	0.310531	-0.0246882	2.69603
1060	951006199	RS1	1	0.584608	0.316742	0.102996	1.35168
1061	951006190	FS2	0	0.228443	0.237894	-1.92664	-0.41237
1062	951007338	RS1	1	0.581368	0.30378	1.30558	1.70387
1063	951006355	RS3	1	0.529523	0.325923	-1.74167	2.63546
1064	951006298	RS1	1	0.606751	0.357246	0.839784	1.31638
1065	951006289	RS2	1	0.669127	0.314311	-0.662338	3.03645
1066	951006278	RS3	1	0.635374	0.335104	-0.825511	2.30487
1067	951006375	RS1	1	0.676958	0.275698	-0.187669	2.06166
1068	951006345	RS3	1	0.629703	0.30162	-1.67282	3.09316
1069	951006403	RS2	1	0.60027	0.284338	-0.0337534	4.16517
1070	951006394	RS1	1	0.657516	0.274077	0.858686	2.67192
1071	951006491	RS3	1	0.446085	0.333213	-3.30359	-2.0387
1072	951006463	FS2	0	0.308101	0.255986	-4.92394	-1.95095
1073	951006546	RS2	1	0.562196	0.267597	-0.53041	2.64761
1074	951007364	RS1	1	0.569217	0.306751	1.36634	1.88479
1075	951006705	FS3	0	0.348605	0.277588	-0.136942	3.92156
1076	951006917	FS1	0	0.39991	0.216292	-1.13064	0.954545
1077	951006964	RS1	1	0.686139	0.317552	2.518	2.41674
1078	951065330	RS1	1	0.570837	0.2036	-0.337534	0.391539
1079	951065341	FS1	0	0.385329	0.20225	-0.162016	0.0337534
1080	951066274	RS2	1	0.632673	0.314851	0.279478	2.86769
1081	951065402	RS3	1	0.483348	0.308641	-0.850585	0.0432043
1082	951065361	RS1	1	0.631593	0.347795	0.283528	1.71872
1083	951065443	RS1	1	0.555176	0.386139	-0.409091	2.14131
1084	951065439	RS2	1	0.592169	0.329433	0.565707	3.11611
1085	951065431	FS1	0	0.267057	0.259226	0.633213	1.11251
1086	951065458	RS3	1	0.531143	0.307021	-2.0198	1.75402
1087	951066296	RS2	1	0.618362	0.313231	-0.665617	5.34518
1088	951065501	FS2	0	0.209001	0.176868	-2.26958	0.494535
1089	951065488	FS1	0	0.221692	0.209001	-0.434743	-0.498778
1090	951065548	RS1	1	0.548695	0.245725	0.0108011	2.19397
1091	951065544	FS2	0	0.227903	0.207381	-2.71647	1.4946
1092	951065534	RS2	1	0.651845	0.286769	-0.0405041	3.22007
1093	951065526	RS3	1	0.534653	0.265977	-4.71004	-0.487399
1094	951065565	RS2	1	0.568407	0.305671	0.162016	3.09181
1095	951065594	RS1	1	0.49523	0.281098	1.23325	1.80571
1096	951065586	FS2	0	0.380738	0.285419	-1.76193	-1.20027
1097	951065616	RS1	1	0.606211	0.243834	0.533303	1.69307
1098	951065651	RS2	1	0.59595	0.287849	0.550084	2.67751
1099	951065666	RS2	1	0.558686	0.309991	0.349878	5.13591
1100	951065663	RS2	1	0.520072	0.322952	1.78642	4.34203
1101	951065660	RS1	1	0.523852	0.239244	0.889546	1.72412
1102	951065671	RS2	1	0.618362	0.287039	0.713257	3.09142
1103	951066323	RS2	1	0.587039	0.321062	1.10441	5.02443
1104	951065733	RS1	1	0.59865	0.285149	0.543912	2.14826
1105	951065724	RS3	1	0.635374	0.316742	-2.73267	1.72817
1106	951065720	RS1	1	0.682628	0.367237	1.46586	2.10621
1107	951065786	RS2	1	0.687759	0.278128	-0.0324032	5.15944
1108	951065754	FS3	0	0.264356	0.271107	-0.808731	1.98933
1109	951065842	FS2	0	0.334833	0.292169	-3.74257	2.0009
1110	951065837	RS3	1	0.605401	0.305401	-1.03555	2.92844
1111	951065862	RS3	1	0.589739	0.262736	-0.631863	1.88884
1112	951065878	FS1	0	0.234383	0.246535	-0.999486	1.27453
1113	951065866	RS3	1	0.618902	0.311341	-1.29613	3.08101
1114	951065921	RS3	1	0.588659	0.261926	-0.941623	1.99955
1115	951065917	RS1	1	0.566247	0.294599	0.881638	2.00939
1116	951066345	RS3	1	0.60378	0.260846	-0.593288	1.74785
1117	951065900	RS1	1	0.572187	0.307291	-0.329433	2.24007
1118	951065926	FS3	0	0.511701	0.206031	1.00855	2.46535
1119	951066371	RS2	1	0.623492	0.284068	-0.754725	2.91899
1120	951065977	FS3	0	0.362376	0.292709	-0.505388	4.17462
1121	951065997	RS1	1	0.658326	0.287039	0.0121512	1.06352
1122	951065980	FS1	0	0.274887	0.225203	0.510737	-0.162016
1123	951066050	RS1	1	0.675068	0.252475	2.05356	0.684518
1124	951066046	RS3	1	0.667507	0.366427	-1.5189	0.317282
1125	951095018	RS3	1	0.635374	0.316472	-1.0126	2.0495
1126	951095026	RS3	1	0.69748	0.345095	-1.72817	2.58146
1127	951095004	RS3	1	0.545185	0.3	-2.91629	0.175518
1128	951094989	RS2	1	0.615662	0.281638	-0.816832	3.03626
1129	951095073	RS1	1	0.555446	0.30297	2.00495	2.20072
1130	951095117	RS1	1	0.654005	0.30054	0.89784	1.33933
1131	951095125	RS3	1	0.806031	0.30054	-1.54185	3.36859
1132	951095223	FS1	0	0.20441	0.342664	-0.522502	-0.20387
1133	951095313	RS3	1	0.357786	0.318902	-2.56121	-1.08281
1134	951095304	RS2	1	0.606211	0.286769	0.510351	3.71287
1135	951095400	RS2	1	0.653465	0.238164	0.254211	4.4676
1136	951095391	RS3	1	0.491449	0.382358	-2.08191	2.43873
1137	951095381	RS1	1	0.554095	0.3	1.26064	1.88209
1138	951095450	RS2	1	0.527093	0.287309	0.00675068	2.86364
1139	951095433	RS2	1	0.621872	0.282718	0.954545	2.82024
1140	951095427	RS1	1	0.480918	0.308911	-0.206378	1.87013
1141	951095408	RS2	1	0.494959	0.29622	-0.371287	2.63951
1142	951095511	RS1	1	0.550315	0.345905	0.879517	1.2834
1143	951095480	RS1	1	0.524662	0.30378	0.835541	1.3864
1144	951095469	RS2	1	0.564896	0.259496	0.573615	3.93429
1145	951095561	FS3	0	0.283528	0.213051	0.418542	2.38299
1146	951095552	RS2	1	0.542214	0.309721	0.823197	2.86537
1147	951095635	FS2	0	0.365617	0.290279	-2.28173	0.514401
1148	951095627	FS1	0	0.214941	0.226283	-0.0216022	-0.373409
1149	951095617	FS1	0	0.220342	0.225473	0.391539	0.144464
1150	951095580	RS1	1	0.629163	0.29919	0.571107	2.25743
1151	951095572	RS2	1	0.665887	0.286229	0.639192	2.67944
1152	951095684	RS1	1	0.494689	0.327273	0.80198	1.83348
1153	951096915	RS3	1	0.584608	0.345095	-0.509001	1.5108
1154	951096906	RS1	1	0.652115	0.294599	0.949724	1.47435
1155	951095664	FS2	0	0.354545	0.265167	-2.85824	-1.10711
1156	951095654	RS1	1	0.715032	0.271377	1.63906	0.357786
1157	951095644	RS1	1	0.620252	0.331863	0.709014	1.77543
1158	951095732	RS3	1	0.673177	0.311341	-1.15437	2.16022
1159	951095714	FS2	0	0.244374	0.253825	-2.2501	-0.234538
1160	951095706	RS2	1	0.538434	0.356436	-0.426643	2.50315
1161	951095699	RS3	1	0.60351	0.310531	-1.12331	1.9847
1162	951095693	RS2	1	0.645905	0.312691	-0.191333	3.9532
1163	951095831	FS3	0	0.223312	0.156886	-1.2726	2.05626
1164	951095784	RS3	1	0.558686	0.266787	-3.00405	1.55806
1165	951095777	RS2	1	0.572457	0.274347	-0.459046	3.06211
1166	951095770	RS1	1	0.580828	0.30243	0.513051	0.854057
1167	951095821	RS1	1	0.585959	0.268947	0.69532	2.06841
1168	951095915	RS3	1	0.520072	0.311881	-0.459046	1.45622
1169	951095895	FS1	0	0.210081	0.263546	0.00945095	1.30037
1170	951095885	RS1	1	0.243294	0.394509	-0.065578	1.46085
1171	951096198	RS2	1	0.614041	0.317012	-0.776328	3.36068
1172	951097066	RS2	1	0.658326	0.283258	0.290279	3.22952
1173	951096359	RS1	1	0.69721	0.2036	1.19352	2.18722
1174	951187133	FS1	0	0.215482	0.137444	-0.357786	0.0945095
1175	951187131	FS2	0	0.228713	0.149865	-1.93069	-0.39694
1176	951187147	RS3	1	0.653195	0.391809	-1.0045	2.93654
1177	951187143	RS3	1	0.579208	0.425293	-1.58776	-0.0742574
1178	951187141	FS1	0	0.240594	0.252205	-0.857336	-0.330783
1179	951187139	RS1	1	0.727723	0.375608	-0.0418542	2.29928
1180	951187149	RS1	1	0.640234	0.380738	1.07336	2.09946
1181	951187188	RS3	1	0.616202	0.282448	-0.70477	1.982
1182	951187457	FS2	0	0.254635	0.252475	-1.85586	-0.103382
1183	951187200	FS1	0	0.237354	0.226823	1.02205	0.977498
1184	951187212	RS1	1	0.558146	0.341314	1.18272	1.2456
1185	951187208	RS1	1	0.486589	0.29541	0.871416	1.68304
1186	951187218	RS1	1	0.525473	0.309451	0.560499	1.55728
1187	951187232	RS1	1	0.581368	0.30027	0.127298	1.51447
1188	951187224	RS1	1	0.526283	0.261386	1.14337	2.45917
1189	951187228	RS2	1	0.656976	0.291359	-0.534268	3.33368
1190	951187226	RS3	1	0.391539	0.355896	-1.87534	1.36479
1191	951187244	FS1	0	0.268407	0.236544	0.0250739	-0.326347
1192	951187258	RS2	1	0.576778	0.30378	0.336762	2.8241
1193	951187240	RS1	1	0.59541	0.30351	2.54481	2.77395
1194	951187236	RS2	1	0.675068	0.273807	0.907291	2.87926
1195	951187234	RS1	1	0.507921	0.326463	1.63675	0.748746
1196	951187252	RS1	1	0.566787	0.29838	0.653851	1.19352
1197	951187262	RS3	1	0.667777	0.340234	-0.611611	1.76906
1198	951187260	FS2	0	0.222232	0.233843	-1.69924	0.217372
1199	951187284	RS2	1	0.616742	0.270837	0.243024	3.40504
1200	951187421	RS2	1	0.580828	0.29568	-0.31786	3.16742
1201	951187304	RS2	1	0.582178	0.315932	-0.0486049	2.85554
1202	951187339	FS2	0	0.312691	0.180378	-1.49556	0.00231452
1203	951187343	FS2	0	0.231683	0.20171	-2.5261	0.782693

## Sheet: Fig3a_rate_cv_lv
	unit_id	cell_type	cell_type_str	Rate	CV	LV
0	915960297	3	RS1	2.69165	1.68131	0.526586
1	915960294	3	RS1	12.3176	1.82416	0.499625
2	915960283	4	RS2	3.46794	1.47281	0.530571
3	915960275	5	RS3	6.98024	3.46031	0.269601
4	915960317	3	RS1	3.26568	2.46972	0.623399
5	915960312	3	RS1	0.116707	2.14471	1.31058
6	915960300	4	RS2	0.993857	1.97421	1.06593
7	915960337	4	RS2	2.50788	1.53181	0.573471
8	915960356	4	RS2	3.49276	2.0167	0.62052
9	915960392	4	RS2	11.6464	3.41168	0.798119
11	915960424	3	RS1	2.69852	3.23384	1.18268
12	915960406	3	RS1	8.3559	2.58464	0.706582
15	915960454	4	RS2	6.20976	2.43147	1.05574
16	915960535	5	RS3	55.7516	1.45844	1.08407
17	915960530	5	RS3	12.9671	1.44947	0.726996
18	915961096	3	RS1	12.7823	0.921352	0.499106
20	915960562	3	RS1	11.3079	1.15144	0.479833
21	915960553	5	RS3	0.826982	2.46067	1.20513
22	915960550	5	RS3	6.72253	1.11822	0.815553
23	915960581	5	RS3	18.6694	1.13896	0.58719
24	915960575	3	RS1	23.5621	1.08653	0.620512
25	915960595	3	RS1	5.87126	1.71567	0.709316
26	915960592	3	RS1	11.78	1.25495	0.607582
27	915960589	3	RS1	10.4983	1.54571	0.639881
28	915960586	5	RS3	16.4921	0.992441	0.65873
29	915960618	3	RS1	10.4138	1.20568	0.55323
30	915960615	4	RS2	11.4008	0.956934	0.536522
32	915960609	3	RS1	5.07385	2.46351	0.656273
33	915960606	5	RS3	5.55071	1.42698	0.678936
34	915960642	5	RS3	3.05445	2.72618	1.04932
35	915960634	4	RS2	3.3977	1.75345	0.988624
37	915960627	4	RS2	10.7238	1.40419	0.5852
38	915960624	4	RS2	12.3736	1.28854	0.494303
40	915961101	4	RS2	1.64393	2.0827	0.867218
41	915960700	5	RS3	12.908	1.31661	0.511228
42	915960670	3	RS1	11.4067	1.52886	0.521798
43	915960656	3	RS1	3.2905	1.95701	0.738417
44	915960652	3	RS1	2.36424	2.00509	0.94549
45	915960693	4	RS2	0.972206	2.25485	1.16251
47	915960678	5	RS3	8.31048	1.69298	0.675128
48	915960674	5	RS3	2.54907	1.89153	0.885186
50	915960721	5	RS3	2.30245	2.52269	1.10281
51	915961104	3	RS1	1.28694	2.31493	1.2864
52	915960780	3	RS1	0.758331	2.00503	1.43819
53	915960770	4	RS2	1.19347	1.87931	1.3549
54	915960768	3	RS1	0.904611	2.2903	1.23278
55	915960765	4	RS2	2.01359	1.95372	1.08104
57	915960812	5	RS3	1.1338	1.83	1.218
58	915960810	3	RS1	0.589344	1.72539	1.55803
59	915960835	4	RS2	3.32641	1.9053	1.17117
60	915961111	3	RS1	1.03452	1.67207	1.31481
61	915960857	5	RS3	1.93015	3.02876	1.07866
62	915960889	5	RS3	1.23097	2.1756	1.30854
63	915960886	4	RS2	5.5185	1.96292	1.23968
64	915960897	3	RS1	1.47072	2.44679	1.19876
65	915960906	5	RS3	2.15195	1.8235	1.20508
67	915960947	3	RS1	2.1097	3.64917	0.97188
68	915960972	3	RS1	0.904083	2.12253	1.17416
69	951816254	4	RS2	1.11895	2.48261	1.44921
70	951816287	3	RS1	5.22438	2.10724	0.885142
71	951816326	3	RS1	11.1926	1.1463	0.71989
72	951816350	3	RS1	3.7246	1.73545	1.02602
73	951816343	3	RS1	6.72992	1.23107	0.717618
74	951816369	3	RS1	12.4554	1.04563	0.58729
75	951816461	3	RS1	5.62352	1.3778	0.596343
76	951816394	3	RS1	0.589554	1.43721	1.26318
77	951816426	5	RS3	10.9698	1.4704	0.661702
83	951766197	4	RS2	3.76694	2.38473	0.677767
84	951766234	3	RS1	5.44312	1.20814	0.622582
85	951766259	4	RS2	1.59064	1.82775	1.00493
86	951766252	3	RS1	5.90151	1.69313	0.61625
87	951766283	3	RS1	8.15756	1.55659	0.596422
88	951766270	3	RS1	11.7951	1.20242	0.58172
89	951766790	3	RS1	2.39282	1.70818	0.935827
90	951766311	3	RS1	9.81896	1.27257	0.550554
91	951766367	3	RS1	1.63658	1.50719	1.0129
94	951816812	5	RS3	3.22722	3.2453	0.408919
95	951815078	5	RS3	4.74392	2.13822	0.642461
96	951815110	3	RS1	6.86477	3.29733	0.564754
97	951815221	4	RS2	5.30423	3.08176	0.73571
98	951815312	4	RS2	0.946883	2.91394	1.23528
99	951815256	4	RS2	1.69309	4.63534	1.01401
100	951815450	3	RS1	2.4319	1.93074	0.877553
102	951815565	3	RS1	15.4564	0.968877	0.538873
103	951815556	3	RS1	17.5572	1.40465	0.687254
104	951815546	3	RS1	4.25331	3.4837	0.617166
105	951815535	3	RS1	5.42147	1.33453	0.728333
107	951815608	3	RS1	8.26159	2.26844	0.500518
108	951815599	5	RS3	3.03024	2.18348	0.880715
109	951815514	3	RS1	8.61383	1.33924	0.543748
110	951815488	3	RS1	15.5589	1.22997	0.520561
111	951815646	3	RS1	4.19945	2.36083	0.793984
112	951815635	3	RS1	9.76351	1.38911	0.505992
113	951815625	5	RS3	15.5446	1.33939	0.507146
114	951815673	3	RS1	12.8545	1.37915	0.622811
115	951815693	3	RS1	5.45527	2.1921	0.774106
116	951815700	4	RS2	12.8576	1.34111	0.45428
119	951815788	5	RS3	11.3452	2.26175	0.662061
120	951815863	4	RS2	1.24948	2.51452	1.22283
122	951816005	3	RS1	1.4565	1.84577	1.32479
125	951816168	3	RS1	3.75584	2.53486	1.12998
126	951816139	5	RS3	1.26902	2.46554	1.15564
127	951816240	4	RS2	4.61823	4.51757	0.884869
129	951816306	4	RS2	0.993884	4.2598	1.05354
132	951877547	5	RS3	5.56195	1.99911	0.625806
133	951877805	3	RS1	2.07702	2.12607	1.55997
134	951877790	3	RS1	2.63469	2.43132	0.972095
135	951877777	4	RS2	2.89187	3.18651	0.773979
136	951878032	3	RS1	13.6038	1.47201	0.884878
138	951878000	3	RS1	12.0819	0.988763	0.505741
139	951878011	3	RS1	18.1334	0.949487	0.577896
140	951878103	3	RS1	29.2087	1.49636	0.975937
142	951878167	3	RS1	4.65837	1.81058	0.691994
143	951878157	3	RS1	7.97167	1.42641	0.547629
144	951878134	5	RS3	1.90802	1.8787	1.03725
145	951878249	3	RS1	3.14325	1.95546	0.78775
146	951878236	4	RS2	5.30159	2.24797	0.764917
147	951878356	3	RS1	1.50139	1.97365	0.903321
148	951878331	3	RS1	2.72499	2.81175	0.807064
149	951878305	3	RS1	5.98759	1.34121	0.673261
150	951878292	4	RS2	0.784228	1.81447	1.06389
151	951878511	4	RS2	1.59856	2.24602	1.00851
154	951878811	3	RS1	1.62866	1.92106	1.25457
155	951795086	5	RS3	5.69925	1.85443	0.855055
156	951795098	5	RS3	7.66167	1.85843	0.792493
157	951795495	3	RS1	2.27241	2.59354	1.1243
158	951795487	3	RS1	3.17388	2.15769	0.670554
159	951795680	3	RS1	5.69397	1.75048	0.626883
160	951795554	3	RS1	7.97536	1.56765	0.412774
161	951795663	3	RS1	4.93615	2.00348	0.653303
162	951795611	3	RS1	10.0989	1.52946	0.383
163	951797465	5	RS3	4.05739	1.64604	0.779123
164	951795706	3	RS1	10.1485	1.32542	0.76956
165	951795688	3	RS1	3.29323	2.34373	0.58675
166	951795775	3	RS1	15.2114	0.837689	0.407885
167	951795768	5	RS3	4.191	2.31524	0.776786
168	951795873	3	RS1	5.90838	1.61146	0.517307
169	951795729	5	RS3	8.85254	1.16	0.4712
170	951795832	3	RS1	1.49347	2.13687	1.00674
171	951795824	5	RS3	1.81402	2.2139	1.07773
172	951795807	3	RS1	10.7944	1.26042	0.679347
174	951795792	3	RS1	19.3617	1.1641	0.451386
175	951795782	4	RS2	1.90802	1.80304	0.950841
176	951795753	5	RS3	9.87018	1.53108	0.643026
177	951795896	3	RS1	6.1624	1.32731	0.560568
178	951795886	3	RS1	0.781059	1.81378	1.08888
179	951795880	3	RS1	2.2497	2.0302	1.07772
180	951795839	5	RS3	3.19078	2.70582	0.716156
181	951797553	4	RS2	3.29217	2.57059	1.02586
182	951797539	4	RS2	1.76597	1.82421	1.16277
183	951797520	3	RS1	1.74643	1.69355	0.972684
184	951795918	5	RS3	4.73811	1.96248	0.75744
185	951797567	3	RS1	1.47709	2.39483	1.34492
186	951795967	3	RS1	2.54597	2.11657	0.883502
187	951795943	5	RS3	10.7183	1.46492	0.480781
188	951795936	3	RS1	7.55288	1.59111	0.61943
191	951796073	3	RS1	2.4451	2.6099	1.17601
192	951796176	3	RS1	0.729834	2.12515	1.47858
195	951797613	3	RS1	1.01923	1.6742	1.32985
196	951797595	5	RS3	0.807464	1.7739	1.39097
197	951797633	3	RS1	1.00339	1.94437	1.38987
199	951796473	5	RS3	6.12754	2.38856	0.823262
200	951797664	3	RS1	0.693395	1.55539	1.40245
201	951796333	5	RS3	0.72244	1.87603	1.6223
203	951796639	5	RS3	1.37359	2.6577	1.34553
204	951797742	4	RS2	1.07204	2.07401	1.32805
205	951796791	3	RS1	0.668574	2.19396	1.37493
206	951796949	5	RS3	2.30199	3.06105	0.972747
208	951768247	4	RS2	5.38767	5.01066	0.541953
211	951768374	3	RS1	9.62567	1.57112	0.490808
213	951768363	4	RS2	1.20618	2.12024	1.01099
214	951768434	3	RS1	9.50368	1.17157	0.511344
215	951768427	3	RS1	4.06531	1.48046	0.629923
216	951768408	3	RS1	12.6702	1.14366	0.556871
217	951768457	3	RS1	7.06967	1.74355	0.527306
218	951768451	3	RS1	8.80765	1.11968	0.635659
219	951768446	4	RS2	14.4847	1.07866	0.55541
220	951768441	3	RS1	25.6767	0.904589	0.745568
221	951769295	3	RS1	3.3096	1.91462	0.901517
222	951768524	3	RS1	4.53268	1.4652	0.949194
223	951768473	3	RS1	8.119	1.25296	0.55682
224	951768467	3	RS1	1.23892	2.42317	0.957749
225	951769304	4	RS2	2.31096	2.18676	0.817232
226	951768511	3	RS1	6.88959	1.6646	0.801039
228	951768495	4	RS2	15.3593	1.43197	0.50193
229	951768563	3	RS1	1.45227	2.20648	1.08965
230	951768550	3	RS1	2.52643	2.11697	0.830475
231	951769314	3	RS1	1.02821	1.89255	1.10078
232	951768598	3	RS1	2.30251	2.57115	1.05816
233	951768593	3	RS1	1.6107	1.91442	0.95306
234	951768575	4	RS2	1.35141	2.26519	1.0783
235	951768627	5	RS3	14.4377	1.42599	0.700299
236	951768616	4	RS2	1.50508	2.12987	1.02522
237	951768643	4	RS2	1.19615	2.24639	1.03687
238	951768907	3	RS1	1.21357	1.64836	1.24052
239	951800900	5	RS3	3.12054	3.86227	0.848378
242	951800933	4	RS2	5.91577	1.75881	0.676777
244	951801101	4	RS2	5.56247	2.40075	1.44303
249	951801464	4	RS2	6.1513	2.4904	0.851732
251	951801448	5	RS3	5.70242	1.7177	0.59281
252	951801532	4	RS2	18.1392	0.930103	0.474118
253	951802726	4	RS2	2.24706	1.63308	0.924346
255	951801492	3	RS1	3.69987	1.6311	0.818396
257	951801633	3	RS1	9.00621	1.01159	0.687922
258	951801604	3	RS1	23.9578	0.926542	0.562518
259	951801627	3	RS1	11.4091	1.15116	0.713776
260	951801619	4	RS2	1.08366	1.89285	1.14474
261	951801610	3	RS1	5.91736	1.50811	0.670352
262	951801581	3	RS1	3.36294	1.91943	0.75532
263	951801566	3	RS1	1.71791	1.8087	1.17053
264	951801672	3	RS1	5.26779	1.92165	0.739039
265	951801657	5	RS3	1.25265	1.62018	1.06063
266	951801652	3	RS1	4.14769	1.75226	0.734185
267	951801638	3	RS1	3.64019	2.06795	0.779242
269	951801696	3	RS1	8.05352	1.43751	0.739245
270	951802765	5	RS3	1.92228	2.08479	1.28046
271	951801741	3	RS1	5.4558	1.47213	0.845927
272	951801720	3	RS1	2.34159	1.88232	0.881093
273	951801708	3	RS1	4.30348	1.67415	0.711989
274	951801702	3	RS1	1.61863	1.99878	0.991388
275	951802771	3	RS1	1.66246	1.99355	0.901608
276	951801761	3	RS1	3.28636	1.95868	1.00819
278	951801775	5	RS3	7.75673	1.55426	0.76024
281	951801922	4	RS2	0.818026	1.5323	1.26229
284	951801961	5	RS3	1.4998	1.98949	1.3999
288	951836735	5	RS3	3.83453	3.33837	0.738424
289	951836751	3	RS1	1.41055	1.9415	0.616433
290	951836741	5	RS3	1.74801	3.10537	0.743082
291	951836773	4	RS2	3.53193	3.10901	0.6365
293	951836769	5	RS3	6.69525	1.35756	0.640713
296	951836795	4	RS2	2.0749	3.18898	0.649897
298	951836846	3	RS1	2.27083	1.87859	0.767174
299	951836856	4	RS2	1.12802	1.7634	1.10752
300	951836854	3	RS1	5.92264	2.00529	0.619467
301	951836874	3	RS1	6.60124	1.92081	0.821934
302	951836864	3	RS1	18.9894	0.835092	0.400566
303	951836898	3	RS1	6.48612	1.79806	0.519316
304	951836880	3	RS1	11.6911	1.17666	0.656052
305	951836878	3	RS1	8.12164	1.99615	0.660924
306	951836860	3	RS1	7.29622	1.05661	0.565691
307	951836892	3	RS1	4.77244	1.47373	0.902818
308	951836886	3	RS1	5.69291	1.31009	0.764728
309	951836926	3	RS1	5.43045	1.61031	0.661808
310	951836912	3	RS1	4.12868	1.72982	0.786856
311	951836908	3	RS1	3.78172	1.75167	0.646666
312	951836933	3	RS1	12.6955	1.33041	0.481682
313	951836939	3	RS1	2.84118	1.96329	1.03332
314	951836937	3	RS1	6.32716	1.69372	0.551451
315	951836953	4	RS2	0.905163	2.37679	1.18196
316	951837257	4	RS2	1.03085	2.21874	1.01957
317	951836943	5	RS3	13.4248	1.92124	0.668726
318	951836991	3	RS1	0.796902	2.02753	1.31931
319	951837005	3	RS1	2.57501	3.18335	1.16337
321	951837041	4	RS2	0.829116	2.14008	1.55956
322	951837055	3	RS1	0.609955	2.40995	1.42743
324	951762582	3	RS1	5.50856	1.20811	0.707964
325	951763023	3	RS1	1.84305	2.46637	0.838991
327	951762624	3	RS1	5.02324	1.84009	0.858494
328	951762634	4	RS2	0.450993	2.93588	1.20751
331	951762701	4	RS2	0.946346	1.95649	1.63347
332	951762709	4	RS2	6.89798	1.30774	0.588164
333	951762719	3	RS1	3.25201	1.52808	0.821953
335	951762729	3	RS1	6.4961	1.41002	0.645095
336	951762737	3	RS1	6.56105	1.78363	0.795722
337	951762735	5	RS3	9.89544	1.21059	0.66448
338	951762727	3	RS1	2.55123	2.1787	1.08943
339	951762745	3	RS1	2.8533	1.87505	0.929418
340	951762751	3	RS1	17.2787	1.18191	0.53509
341	951762753	3	RS1	8.78539	1.29461	0.609242
342	951762769	3	RS1	1.89428	1.74575	1.19127
343	951762767	3	RS1	14.9873	1.25771	0.906531
345	951762775	3	RS1	1.39892	2.28802	1.27078
349	951762846	4	RS2	0.948987	2.89031	1.44681
350	951762878	3	RS1	0.943706	2.16143	1.41708
352	951762906	4	RS2	20.4241	3.73314	0.684258
354	951896803	4	RS2	2.46728	2.51622	1.06136
355	951896871	3	RS1	1.08524	2.06409	1.23714
357	951896879	3	RS1	1.36408	4.04699	0.947379
360	951897042	4	RS2	1.3757	3.27109	1.1535
362	951897122	3	RS1	2.37222	2.0003	1.10684
363	951897104	5	RS3	1.61704	1.62949	1.05148
364	951897158	3	RS1	8.54254	0.981374	0.6322
365	951897149	4	RS2	5.8693	1.77993	0.964175
366	951897134	3	RS1	1.08841	2.41274	1.26946
367	951897171	3	RS1	6.202	1.22392	0.776954
368	951897166	3	RS1	10.1173	1.57336	0.680601
369	951897143	3	RS1	4.34679	2.76259	0.835685
370	951897251	3	RS1	4.30507	1.69941	0.717878
371	951897238	3	RS1	17.9438	1.0619	0.574433
372	951897209	3	RS1	18.107	1.04836	0.598696
373	951897836	4	RS2	2.78467	1.59559	0.954571
374	951897345	3	RS1	5.36708	1.66736	0.906085
377	951897452	3	RS1	1.82934	2.06684	1.52119
379	950933529	5	RS3	1.32342	1.32948	0.924017
380	950933546	5	RS3	24.2746	1.14143	0.659445
381	950930570	3	RS1	1.9302	2.79222	0.604029
382	950930747	4	RS2	4.32619	6.42415	0.770479
384	950930778	5	RS3	3.92695	2.76002	1.11615
386	950930884	3	RS1	1.80293	2.66481	1.07434
387	950933563	3	RS1	1.83884	4.34711	1.02593
388	950930935	3	RS1	4.19892	3.19341	0.729134
389	950930919	3	RS1	2.33631	2.3544	1.08726
390	950931020	3	RS1	2.97109	5.90051	0.764034
391	950931132	3	RS1	4.55011	2.69239	1.049
392	950931176	5	RS3	3.76641	2.01453	1.04435
394	950931283	3	RS1	11.36	1.14097	0.491317
396	950931403	3	RS1	19.9453	1.02795	0.473448
398	950931349	3	RS1	7.30362	1.57933	0.563069
399	950931330	3	RS1	2.25763	2.42534	0.766455
400	950931560	3	RS1	4.87489	1.71426	0.719118
401	950931475	3	RS1	3.78278	2.61757	1.07909
402	950931461	5	RS3	14.5291	0.92653	0.502637
403	950931447	3	RS1	11.8653	1.27681	0.620276
404	950931419	3	RS1	10.0429	1.3784	0.606809
405	950931536	3	RS1	4.51525	1.87542	0.886666
406	950931548	3	RS1	2.60987	2.1123	0.986851
408	950931498	3	RS1	17.4257	1.46834	0.542469
409	950931485	3	RS1	12.1542	1.53838	0.864685
411	950931768	3	RS1	2.54914	2.02331	1.07747
412	950931753	3	RS1	3.05717	2.12638	1.05376
413	950931739	3	RS1	2.29829	2.0562	1.10139
414	950931668	3	RS1	1.94341	1.75628	1.03911
415	950931630	3	RS1	6.65406	1.87315	0.967111
416	950931786	4	RS2	2.74401	2.11175	1.07284
418	950931843	5	RS3	1.42428	1.95991	1.2861
419	950931826	3	RS1	2.67747	2.21531	1.13285
420	950932058	3	RS1	0.825948	2.32552	1.45034
423	950932360	4	RS2	4.40752	2.1701	0.845474
424	950932631	4	RS2	1.3926	2.84044	1.24084
425	950932752	3	RS1	2.75404	1.84896	0.872194
426	950929417	3	RS1	4.62176	1.93064	1.21645
429	950929723	3	RS1	8.62174	1.03811	0.742448
430	950929775	3	RS1	0.339151	1.2108	1.16015
431	950929833	3	RS1	2.4339	1.36397	1.19794
432	950929874	3	RS1	1.84538	1.27137	1.18624
433	950929943	3	RS1	1.88528	1.09905	1.088
434	950929932	3	RS1	2.42725	1.507	1.03186
435	950929916	4	RS2	8.02656	1.28912	0.649282
436	950929889	3	RS1	1.94845	1.08744	0.936479
437	950930042	3	RS1	3.57106	1.45386	1.01061
438	950930027	3	RS1	7.10554	1.00662	0.754818
439	950931592	3	RS1	3.06898	1.29031	1.03279
440	950931577	3	RS1	8.08309	1.25207	0.869256
441	950930110	3	RS1	2.95926	1.4222	1.13784
443	950931606	3	RS1	0.967577	1.30658	1.42352
444	950930154	3	RS1	2.4871	1.4438	1.04473
446	950930398	4	RS2	10.7231	1.07732	1.21934
448	950931035	3	RS1	9.03072	1.92326	1.34834
449	950928177	5	RS3	1.12385	2.07979	0.78134
450	950928163	3	RS1	0.768076	1.58489	0.975721
451	950928146	5	RS3	6.35076	1.50885	0.997018
452	950928389	4	RS2	0.475476	2.56657	0.868562
453	950928420	5	RS3	2.31088	2.24228	1.1673
456	950928785	4	RS2	5.27013	1.5783	1.158
458	950928997	3	RS1	9.46962	1.40338	1.00092
459	950928979	3	RS1	4.26266	1.18735	0.727678
460	950928962	3	RS1	8.37901	2.18444	1.03697
463	950929145	3	RS1	3.24853	1.38304	1.03848
464	950929128	3	RS1	4.92766	0.932818	0.9825
465	950932115	3	RS1	6.65999	1.19973	0.825179
466	950929192	5	RS3	7.52781	1.33819	1.18962
467	950929176	3	RS1	7.86696	0.959636	0.666202
468	950929161	3	RS1	4.64171	1.26355	0.882457
470	950929243	3	RS1	3.85701	1.12684	0.773109
471	950929383	3	RS1	2.3275	1.31174	1.06483
472	950929367	3	RS1	3.36158	1.50611	1.11293
473	950929352	3	RS1	3.06566	1.49263	1.12866
474	950929335	4	RS2	11.3715	1.21383	0.762442
475	950929316	3	RS1	3.30506	1.40565	1.06415
476	950929526	3	RS1	2.85286	1.41256	0.990534
477	950929510	5	RS3	1.13715	1.33728	1.38936
478	950929477	3	RS1	3.12218	1.16275	1.08939
479	950932179	3	RS1	1.9019	2.45782	1.07665
480	950929413	3	RS1	1.77555	1.31559	1.18017
482	950932242	5	RS3	0.648376	1.38065	1.33742
483	950932209	3	RS1	1.43973	1.26655	1.03471
484	950929630	5	RS3	6.58019	1.65174	0.913723
485	950929611	3	RS1	2.74645	1.55805	1.1806
486	950929557	3	RS1	6.84619	1.27497	0.821684
488	950929679	5	RS3	2.14795	1.50847	1.2233
489	950929836	4	RS2	2.77305	1.80948	1.35007
491	950932272	3	RS1	1.10723	1.31087	1.41334
492	950929947	5	RS3	0.841227	1.46441	1.61007
493	950929908	4	RS2	1.7955	1.76031	1.52486
495	950929851	4	RS2	1.65253	2.20622	1.38993
496	950932301	4	RS2	1.1172	1.4213	1.47726
497	950930160	5	RS3	1.32668	1.47524	1.53436
498	950930144	5	RS3	0.701576	1.99439	1.67799
499	950932337	3	RS1	0.954277	1.49167	1.67295
503	950930223	5	RS3	0.871152	2.18154	1.43836
504	950932317	5	RS3	1.37988	1.95268	1.52858
505	950930192	4	RS2	0.541976	1.36377	1.54934
506	950932356	4	RS2	0.472151	1.22878	1.56739
507	950930420	5	RS3	1.04405	1.25628	1.36354
508	950930319	4	RS2	1.37988	1.42865	1.51905
509	950930493	5	RS3	1.38985	1.50469	1.48448
510	950930456	4	RS2	1.13715	1.54335	1.58842
512	950930787	3	RS1	0.468826	1.49487	1.57009
513	950932400	4	RS2	0.379051	1.59083	1.30521
516	950935696	5	RS3	2.33083	3.14852	0.981946
517	950936040	4	RS2	3.15876	3.8731	0.841922
518	950936109	4	RS2	0.442226	1.50463	1.33801
522	950936367	4	RS2	4.50871	1.94018	1.15333
523	950936348	5	RS3	6.44719	1.8129	0.831872
524	950936485	5	RS3	0.791352	1.85881	1.35163
525	950936603	4	RS2	0.794677	1.51262	1.25276
526	950936588	4	RS2	5.33331	1.32035	0.787351
527	950936692	4	RS2	4.82458	1.09142	0.720286
528	950936619	3	RS1	15.2285	1.61734	0.688599
529	950936847	3	RS1	5.69574	1.21953	0.565584
530	950936775	4	RS2	7.01576	1.30902	0.967913
531	950936757	5	RS3	11.7871	2.46529	0.844533
533	950936725	3	RS1	29.5493	1.03511	0.620634
534	950936959	3	RS1	1.2502	1.64459	1.17247
535	950936947	5	RS3	4.03988	1.47508	0.686593
536	950936934	5	RS3	3.03573	1.40417	0.828643
537	950936918	3	RS1	6.81959	1.38381	0.841291
538	950936876	3	RS1	5.85201	1.49532	0.779811
539	950936864	3	RS1	6.19116	1.48125	0.542247
540	950937047	3	RS1	1.2635	1.57709	1.22008
541	950937198	5	RS3	1.91188	2.35168	1.17223
542	950937080	4	RS2	2.25768	1.33758	1.06427
544	950937168	5	RS3	3.09891	1.97142	0.981519
545	950937155	5	RS3	1.97173	1.94438	1.10434
546	950937140	5	RS3	8.62174	1.30071	0.589009
548	950937112	4	RS2	3.37488	1.49192	0.884846
549	950937256	3	RS1	2.51038	1.44805	1.16869
552	950937387	4	RS2	1.29675	1.52164	1.39299
554	950937538	5	RS3	1.0108	1.6238	1.39573
556	950937656	4	RS2	0.924352	1.41172	1.29802
557	950937553	3	RS1	0.478801	1.20776	1.74579
559	950937668	5	RS3	1.35328	1.65356	1.39588
560	950937821	3	RS1	0.867827	1.57587	1.44159
565	950925715	5	RS3	4.63838	2.32288	0.933891
566	950922446	4	RS2	7.24518	2.07764	0.768625
567	950922546	3	RS1	4.24603	3.0217	0.906468
568	950922595	3	RS1	2.62675	1.40568	0.825153
569	950922974	3	RS1	1.03408	1.38279	1.27283
571	950923133	4	RS2	5.66248	1.47144	1.13522
572	950923360	3	RS1	9.84866	0.95233	0.425744
573	950923289	3	RS1	14.2975	1.09563	0.650973
574	950923273	5	RS3	5.73896	1.39727	0.863866
575	950925846	3	RS1	12.3557	0.699108	0.378185
576	950925829	4	RS2	11.3682	1.84118	0.589411
577	950923429	3	RS1	13.9584	0.726131	0.41211
578	950923412	3	RS1	9.39314	1.11395	0.556388
579	950923377	3	RS1	7.37819	1.05025	0.576126
580	950923446	4	RS2	18.2742	0.977276	0.43711
581	950923630	3	RS1	6.37736	1.48157	0.502909
583	950923562	4	RS2	3.22525	1.21732	0.821484
584	950923529	3	RS1	13.1404	0.988915	0.424138
585	950923515	4	RS2	3.78386	0.962455	0.500326
586	950923495	3	RS1	6.34411	1.63558	0.633121
587	950923751	3	RS1	7.46796	1.07332	0.596677
588	950923725	5	RS3	3.90356	1.73951	0.842594
589	950923667	3	RS1	13.6691	0.843181	0.493785
590	950923830	4	RS2	2.4738	1.56385	0.961968
592	950923765	5	RS3	6.03821	1.65542	0.768558
593	950925881	4	RS2	2.1014	1.80966	0.941564
594	950923872	3	RS1	1.53283	1.68279	1.25157
596	950925920	3	RS1	2.14795	1.52954	1.28036
597	950923920	4	RS2	2.19783	1.7777	1.24505
600	950925938	5	RS3	0.744801	1.57999	1.43062
601	950924013	4	RS2	2.89275	2.05865	1.20775
602	950923993	5	RS3	1.9551	1.71409	1.15174
604	950924156	4	RS2	3.47463	1.79772	1.18039
605	950926191	3	RS1	0.678301	1.09136	1.12738
606	950924121	4	RS2	0.492101	1.24334	1.33993
608	950924217	4	RS2	1.84538	1.75509	1.35497
609	950924170	5	RS3	1.19035	1.47775	1.37011
611	950924477	3	RS1	1.35328	1.62444	1.55005
612	950924576	3	RS1	1.7024	1.40906	1.57204
613	950924702	3	RS1	1.03075	1.74651	1.65786
614	950924687	3	RS1	0.798001	1.60435	1.50618
615	950924718	3	RS1	0.741476	1.29577	1.52009
616	950924630	4	RS2	1.10723	1.90465	1.537
617	950924782	3	RS1	2.45053	1.63622	1.22474
620	950992032	4	RS2	6.25766	1.26083	0.781847
621	950992020	3	RS1	0.492101	2.46791	1.16141
622	950992147	3	RS1	0.585201	1.5144	1.17969
623	950992183	4	RS2	13.4995	0.851727	0.561773
624	950992214	4	RS2	13.3	0.914444	0.538792
625	950992202	3	RS1	3.41478	1.28414	0.964052
626	950992259	3	RS1	7.06564	1.07799	0.638653
628	950992240	3	RS1	5.06066	1.17968	0.615973
629	950992225	4	RS2	10.9393	0.819094	0.470571
630	950992220	3	RS1	3.38153	1.6593	1.12731
631	950992391	3	RS1	3.67413	1.41752	0.870055
632	950992372	3	RS1	21.3632	0.944678	0.50031
633	950992352	3	RS1	17.699	0.881249	0.47879
634	950992334	5	RS3	8.73812	1.1257	0.663545
635	950992324	3	RS1	4.33913	1.08221	0.762156
637	950992407	3	RS1	13.2867	1.036	0.588049
638	950992399	3	RS1	3.10556	1.36445	0.969851
639	950992484	3	RS1	2.63341	1.7254	1.24969
642	950992381	4	RS2	6.23106	1.74975	0.785848
643	950992502	5	RS3	1.862	1.47377	1.13334
644	950992493	5	RS3	1.53948	1.79337	1.39113
645	950992616	5	RS3	0.408976	1.20086	1.23004
647	950992578	5	RS3	2.14463	1.88826	1.22073
650	950992847	3	RS1	1.11055	1.25513	1.46975
651	950993513	4	RS2	0.349126	1.96372	1.65093
652	950989447	5	RS3	2.21778	2.11297	1.73045
653	950989648	3	RS1	6.66331	1.07082	0.769243
655	950989616	3	RS1	1.72235	1.14999	0.940449
656	950989590	3	RS1	3.93016	1.12242	0.83369
657	950989611	3	RS1	6.22774	1.26386	0.830354
658	950989660	3	RS1	1.64255	1.37464	1.22446
659	950989607	3	RS1	7.61094	1.17884	0.984655
660	950989664	3	RS1	4.65501	1.43659	0.940443
661	950989700	5	RS3	3.31503	1.61478	1.32312
663	950989684	3	RS1	2.35078	0.977723	1.01877
664	950989680	3	RS1	1.6492	1.27093	1.0276
665	950989676	3	RS1	10.9825	1.04368	0.641923
666	950989739	3	RS1	1.46965	1.42401	1.19571
667	950989735	3	RS1	4.00996	1.4693	1.0596
668	950989724	3	RS1	5.62924	1.19109	0.929445
669	950989715	3	RS1	7.77386	1.27294	0.832677
670	950989759	3	RS1	3.29508	1.46803	0.74048
672	950989849	5	RS3	7.87694	1.42235	0.921161
674	950989747	3	RS1	1.80215	1.22518	1.13727
676	950989789	5	RS3	1.10723	1.5818	1.31178
677	950989780	5	RS3	0.565251	1.24558	1.2315
678	950989776	5	RS3	0.867827	1.481	1.2812
679	950990359	4	RS2	0.422276	1.29431	1.52036
680	950989977	4	RS2	11.3117	1.67166	1.11802
684	950990082	4	RS2	0.422276	1.36976	1.49131
685	951026138	5	RS3	3.76391	2.94451	0.854564
686	951026094	5	RS3	3.45136	2.55595	1.18653
687	951026176	4	RS2	1.7955	1.33442	0.753917
690	951026446	4	RS2	3.64088	1.39551	0.821607
691	951026419	5	RS3	2.22775	2.67684	1.50107
692	951026551	3	RS1	3.08561	1.29882	1.52512
693	951026542	4	RS2	3.87031	1.80349	1.39514
694	951026523	5	RS3	2.66998	1.89929	1.45963
695	951026589	4	RS2	1.30008	2.3078	1.34311
696	951026579	3	RS1	20.9076	0.965477	0.77728
697	951026570	5	RS3	1.56275	1.43254	1.56045
698	951026492	3	RS1	1.92185	1.60073	1.72186
699	951028439	3	RS1	3.45136	1.5567	0.899895
700	951026761	3	RS1	0.704901	2.0987	1.20106
703	951026810	3	RS1	6.15126	1.71504	0.718351
704	951026779	3	RS1	4.24603	1.41184	0.852426
705	951026727	3	RS1	0.352451	1.64275	1.50766
706	951026880	3	RS1	9.19032	1.02553	0.593595
707	951026850	3	RS1	2.21445	1.5813	1.04698
708	951026830	4	RS2	8.50869	1.10124	0.584235
709	951026996	3	RS1	7.02906	1.15084	0.634284
710	951026985	4	RS2	3.50456	1.43199	0.91712
711	951026965	5	RS3	8.35242	1.25793	0.66604
712	951026934	4	RS2	4.02991	1.9307	0.778265
713	951026870	3	RS1	0.575226	1.62077	1.21754
715	951027043	3	RS1	1.76225	1.48717	1.09928
716	951027031	4	RS2	3.47463	1.50937	0.751596
717	951027107	5	RS3	10.7896	1.57154	0.808417
719	951027084	3	RS1	3.24521	1.55478	0.997116
722	951027213	3	RS1	2.17123	1.44636	1.17728
724	951027305	3	RS1	0.635076	1.56696	1.44375
725	951027351	3	RS1	2.0748	1.97356	1.53082
726	951028751	3	RS1	0.904402	1.43253	1.60602
728	951027713	3	RS1	0.485451	1.74242	1.84341
729	951027999	4	RS2	1.82875	1.46397	1.12021
730	951020561	5	RS3	1.1039	2.00516	1.55617
732	951020826	3	RS1	0.349126	1.57132	1.41208
733	951021029	3	RS1	0.678301	2.43244	1.09132
734	951021415	3	RS1	15.4214	1.53471	0.77718
735	951021536	4	RS2	2.7797	3.33017	1.08124
737	951022068	3	RS1	18.1645	1.04295	0.767699
738	951022051	5	RS3	9.44302	1.08794	0.686695
739	951022323	5	RS3	3.64421	1.34688	1.01607
740	951022239	3	RS1	4.47546	1.60888	1.1364
741	951022211	3	RS1	3.71403	1.30603	0.902088
742	951022139	3	RS1	7.07561	1.33208	0.879005
743	951022194	4	RS2	3.21861	1.20216	0.869376
744	951022413	3	RS1	1.71903	1.27743	0.94707
745	951022348	3	RS1	3.90356	1.52439	0.924766
746	951022680	5	RS3	3.42808	1.59381	1.03068
747	951022455	4	RS2	11.2152	1.04228	0.74683
748	951022541	3	RS1	11.8237	1.23615	0.596627
749	951022706	3	RS1	2.05485	1.35175	1.0827
750	951022575	3	RS1	2.24438	1.28977	1.08354
751	951022812	3	RS1	1.37655	1.31043	1.23798
752	951022780	3	RS1	0.528676	1.23895	1.43283
753	951023057	5	RS3	0.651701	1.46477	1.4997
754	951023028	4	RS2	0.927677	1.52948	1.52293
755	951022889	3	RS1	1.5428	1.34184	1.42365
756	951023388	4	RS2	1.16043	1.55649	1.52201
757	951023438	4	RS2	1.1571	2.03291	1.59862
759	951024002	3	RS1	1.42643	1.36553	1.57566
760	951024613	4	RS2	2.31088	1.77132	1.55064
761	951024911	4	RS2	2.94928	1.78582	1.29794
763	951011333	5	RS3	1.21695	3.0295	0.841585
764	951011300	5	RS3	3.10888	2.37171	0.966084
765	951011700	4	RS2	1.27348	3.38453	0.954017
767	951012181	3	RS1	4.27263	2.01713	1.14862
768	951012487	3	RS1	6.59016	1.33862	0.730393
769	951012470	3	RS1	12.4588	1.04606	0.57834
770	951012456	3	RS1	12.1728	0.831496	0.438915
771	951012438	4	RS2	6.99914	0.780033	0.561304
772	951012228	3	RS1	4.72816	1.06054	0.796313
773	951015034	3	RS1	1.01413	1.54603	1.32103
775	951012549	3	RS1	5.70238	1.36659	0.723045
776	951012539	3	RS1	13.975	1.05445	0.584952
777	951012673	3	RS1	3.87363	1.36581	0.907281
778	951012655	3	RS1	3.37155	1.61511	1.14932
779	951012624	3	RS1	5.44303	1.76685	0.847626
780	951015048	3	RS1	1.52285	1.1198	1.05255
781	951012792	4	RS2	3.22525	1.24949	0.948521
782	951012733	3	RS1	7.57436	0.984669	0.640747
783	951012720	5	RS3	8.40229	1.38416	0.726615
784	951012703	3	RS1	9.05066	1.29016	0.68531
785	951012608	5	RS3	1.2103	1.78126	0.976712
786	951015068	3	RS1	2.01163	1.46354	1.02234
787	951012822	3	RS1	7.78051	1.40957	0.656078
788	951012803	5	RS3	5.60928	1.28836	0.65977
789	951012781	4	RS2	5.94511	1.07201	0.606168
790	951012896	3	RS1	3.1521	1.90414	0.853387
791	951012853	3	RS1	1.33665	1.4466	1.21862
792	951012844	3	RS1	16.4255	1.06345	0.586694
793	951015117	3	RS1	4.42891	1.47751	0.822479
795	951012921	3	RS1	2.89275	1.18351	0.778783
796	951013044	4	RS2	1.89858	2.26562	1.08695
797	951013004	5	RS3	1.20365	2.05913	1.19876
798	951012989	3	RS1	3.65418	1.28385	0.795863
799	951015459	4	RS2	1.15378	1.76537	1.39539
800	951015147	4	RS2	0.867826	2.20755	1.41204
801	951013147	3	RS1	1.04738	1.28293	1.26414
802	951013123	4	RS2	2.83623	1.75114	1.26314
803	951013056	4	RS2	1.17705	1.43554	1.31954
804	951013101	5	RS3	2.2876	1.85319	1.0153
806	951013239	4	RS2	0.901076	1.37316	1.38946
808	951013198	3	RS1	2.4073	1.66167	1.30182
809	951013444	4	RS2	0.575226	1.62642	1.50946
810	951013267	3	RS1	0.881126	1.24261	1.4546
812	951013465	3	RS1	1.98835	1.64186	1.5057
813	951013436	3	RS1	0.595176	1.29807	1.57614
814	951015206	4	RS2	1.5428	1.44797	1.5491
817	951013498	3	RS1	0.578551	1.52235	1.61435
818	951013582	5	RS3	0.831251	1.42083	1.63966
819	951013678	3	RS1	1.82875	1.95311	1.38045
820	951013619	5	RS3	0.442226	1.68549	1.66343
821	951015231	3	RS1	1.40648	1.47059	1.572
822	951013883	3	RS1	0.887776	1.68897	1.61405
823	951013832	5	RS3	1.05735	1.53471	1.62367
824	951014305	4	RS2	0.867826	1.43751	1.41561
825	951014316	5	RS3	7.05234	1.6263	0.782838
826	951015482	5	RS3	0.33915	1.26437	1.4566
827	951014493	3	RS1	0.758101	1.5815	1.62213
829	951007503	3	RS1	0.621776	2.627	1.68167
830	951005863	5	RS3	3.71403	1.8504	0.921903
831	951005910	3	RS1	6.33081	1.06724	0.745805
832	951005899	3	RS1	1.38653	1.06386	0.874575
833	951005890	5	RS3	5.90854	1.63616	1.04871
835	951005942	3	RS1	0.359101	1.40111	1.28604
836	951005922	3	RS1	11.5145	1.2246	0.877127
837	951006044	3	RS1	0.508726	1.33671	1.28723
838	951006026	3	RS1	3.14878	1.17135	1.01446
839	951006017	3	RS1	7.49124	1.04491	0.523218
840	951006007	4	RS2	1.56608	1.31022	1.34269
841	951007288	3	RS1	1.52618	1.20767	1.23624
842	951005997	3	RS1	3.72068	1.18007	0.965227
843	951005979	4	RS2	0.837902	1.28392	1.22737
844	951006125	3	RS1	1.90855	1.23101	0.937977
845	951006117	3	RS1	4.51868	1.2092	0.942178
846	951006106	5	RS3	5.95841	1.59497	1.45783
847	951006098	4	RS2	4.46548	1.39257	0.838915
848	951006090	3	RS1	0.897752	1.54609	1.62238
849	951006082	3	RS1	9.33994	1.0138	0.730025
851	951006062	5	RS3	2.0216	1.88188	1.37424
852	951005989	3	RS1	9.66912	1.03534	0.905309
853	951006170	3	RS1	3.86366	1.90453	0.843114
854	951006163	5	RS3	4.47546	1.4108	0.830106
855	951006146	4	RS2	8.63172	0.931564	0.665206
857	951006260	3	RS1	1.05403	1.4321	1.35423
858	951006253	3	RS1	2.61013	1.31472	0.959157
859	951007306	3	RS1	0.924352	1.13947	1.16827
860	951006208	4	RS2	0.901077	1.26519	1.37111
861	951006199	3	RS1	3.73731	1.32874	0.869974
863	951007338	3	RS1	5.63589	1.48641	0.791609
864	951006355	5	RS3	1.90523	1.34959	1.29858
865	951006298	3	RS1	0.655026	1.13665	1.05455
866	951006289	4	RS2	2.65335	1.75256	1.17599
867	951006278	5	RS3	0.817951	1.15483	1.16878
868	951006375	3	RS1	1.6758	1.35357	1.41048
869	951006345	5	RS3	1.55943	1.27932	1.33564
870	951006403	4	RS2	2.39733	1.73908	1.18527
871	951006394	3	RS1	0.681626	1.19189	1.17868
873	951006546	4	RS2	2.02493	1.46491	1.53946
874	951007364	3	RS1	1.90855	1.94759	1.51179
875	951006964	3	RS1	1.35328	1.57682	1.67214
877	951066274	4	RS2	0.39235	1.7616	1.44105
878	951065361	3	RS1	1.995	1.44733	0.973671
879	951065443	3	RS1	9.36654	1.38395	1.08683
880	951065439	4	RS2	2.24438	1.48959	1.06352
882	951065458	5	RS3	3.34163	1.87301	1.05813
883	951066296	4	RS2	0.761426	1.40496	1.23935
886	951065548	3	RS1	2.92268	1.46119	1.35899
888	951065534	4	RS2	3.82043	2.45807	1.16452
889	951065526	5	RS3	4.3491	1.67787	0.854792
890	951065565	4	RS2	8.62173	2.18395	0.953493
892	951065616	3	RS1	5.29673	0.899754	0.558653
893	951065666	4	RS2	4.47546	2.31589	0.921123
894	951065663	4	RS2	13.1504	0.93259	0.66176
895	951065660	3	RS1	1.22693	1.21101	0.95052
896	951065671	4	RS2	7.51451	1.05528	0.793334
897	951066323	4	RS2	2.55693	1.19651	1.1091
898	951065733	3	RS1	6.01493	1.38275	0.812243
899	951065724	5	RS3	1.02078	1.39717	1.28498
900	951065720	3	RS1	4.56523	1.39786	1.11746
901	951065786	4	RS2	0.904401	1.22202	1.32487
904	951065837	5	RS3	1.38653	1.3748	1.56063
905	951065862	5	RS3	1.63258	1.51954	1.48134
907	951065866	5	RS3	0.472151	2.35818	1.15631
908	951065921	5	RS3	1.12718	1.48966	1.67956
909	951065917	3	RS1	1.03408	1.40335	1.57621
910	951066345	5	RS3	0.482126	1.54141	1.49666
911	951065900	3	RS1	0.804651	1.2336	1.22654
913	951066371	4	RS2	1.463	1.4302	1.53158
915	951065997	3	RS1	0.568576	1.10178	1.24819
917	951066050	3	RS1	1.19368	1.58106	1.528
918	951066046	5	RS3	4.49873	1.5166	0.875551
919	951095018	5	RS3	1.3329	1.69715	1.02223
920	951094989	4	RS2	6.204	2.42886	0.757548
921	951095117	3	RS1	4.51095	3.65254	0.60778
922	951095391	5	RS3	2.40598	1.92242	0.80212
923	951095450	4	RS2	5.9822	1.38025	0.676571
924	951095427	3	RS1	17.494	0.997613	0.399664
925	951095511	3	RS1	8.51387	2.06984	0.553883
926	951095480	3	RS1	14.4353	1.42811	0.896377
927	951095469	4	RS2	4.23739	1.68786	0.799357
928	951095552	4	RS2	14.3466	1.30446	0.508879
932	951095580	3	RS1	4.1397	2.4727	0.892874
933	951095572	4	RS2	3.72726	1.97016	0.765909
934	951096915	5	RS3	1.56315	1.90584	1.06287
935	951096906	3	RS1	3.84819	1.96471	0.827035
937	951095732	5	RS3	4.63769	2.11248	0.828729
938	951095699	5	RS3	12.2596	1.18927	0.510912
939	951095693	4	RS2	2.38908	2.22232	0.978694
940	951095784	5	RS3	3.50652	2.20201	1.04663
941	951095777	4	RS2	4.19092	2.03637	1.07944
942	951095821	3	RS1	1.47179	2.2131	1.25647
943	951095915	5	RS3	2.12292	2.75756	1.32889
945	951095885	3	RS1	4.35938	1.64901	1.06488
946	951097066	4	RS2	1.29488	1.89109	1.4237
947	951096359	3	RS1	3.80595	1.92504	1.05286

## Sheet: Fig3a_stimulus_metrics
unit_id	cell_type_str	cell_type	f1_f0_dg	mod_idx_dg	lifetime_sparseness_dg
915960297	RS1	3	0.339622	1.08679	0.211299
915960294	RS1	3	0.271556	0.890061	0.086745
915960283	RS2	4	0.497435	0.763726	0.068144
915960275	RS3	5	0.392613	0.222987	0.064011
915960317	RS1	3	0.858318	0.47368	0.258028
915960312	RS1	3	1.42248	0.703802	0.726265
915960300	RS2	4	1.00581	0.73488	0.218945
915960337	RS2	4	0.356344	1.16639	0.216555
915960356	RS2	4	0.230813	0.90742	0.366812
915960392	RS2	4	1.33287	3.15134	0.0849646
915960424	RS1	3	1.20495	0.254814	0.277678
915960406	RS1	3	0.462289	0.875177	0.353707
915960454	RS2	4	0.662663	0.393568	0.113191
915960535	RS3	5	0.141167	8.67085	0.0298963
915960530	RS3	5	0.468056	0.849726	0.0528851
915961096	RS1	3	0.273347	0.22591	0.026247
915960562	RS1	3	0.41727	0.691441	0.0601146
915960553	RS3	5	1.14295	0.465666	0.670647
915960550	RS3	5	0.485226	1.31843	0.0801625
915960581	RS3	5	0.28979	0.504419	0.161149
915960575	RS1	3	0.228925	0.647594	0.0667173
915960595	RS1	3	0.659493	1.31258	0.179415
915960592	RS1	3	0.292924	0.737158	0.0485999
915960589	RS1	3	0.351803	1.82373	0.075452
915960586	RS3	5	0.201165	0.055615	0.0351455
915960618	RS1	3	0.297792	0.416519	0.078705
915960615	RS2	4	0.303303	0.275949	0.0264139
915960609	RS1	3	0.590477	0.00100902	0.169007
915960606	RS3	5	0.284645	0.853318	0.365555
915960642	RS3	5	0.595343	7.72454	0.538948
915960634	RS2	4	0.743548	1.47842	0.169643
915960627	RS2	4	0.259131	0.691644	0.112826
915960624	RS2	4	0.307839	1.15196	0.0328985
915961101	RS2	4	0.779559	0.900577	0.269426
915960700	RS3	5	0.197808	1.00917	0.0950292
915960670	RS1	3	0.265805	0.00282385	0.0852682
915960656	RS1	3	0.600917	0.302441	0.166256
915960652	RS1	3	0.665695	0.715742	0.116667
915960693	RS2	4	1.24787	0.917127	0.529762
915960678	RS3	5	0.338107	7.77294	0.169071
915960674	RS3	5	0.733648	0.713382	0.329764
915960721	RS3	5	0.825974	8.32352	0.776963
915961104	RS1	3	1.48074	2.84236	0.514595
915960780	RS1	3	1.25287	0.445833	0.625676
915960770	RS2	4	0.954236	0.747102	0.261371
915960768	RS1	3	1.34812	0.260924	0.17834
915960765	RS2	4	1.37533	1.05327	0.16218
915960812	RS3	5	1.46417	3.72233	0.230357
915960810	RS1	3	0.761244	7.07123	0.695088
915960835	RS2	4	1.01867	11.42	0.411353
915961111	RS1	3	1.05459	0.337721	0.286763
915960857	RS3	5	0.710895	0.120518	0.567664
915960889	RS3	5	0.713612	0.88565	0.703319
915960886	RS2	4	0.326612	6.03945	0.406062
915960897	RS1	3	1.46023	2.52641	0.445439
915960906	RS3	5	0.278146	2.66945	0.698196
915960947	RS1	3	0.931697	1.97181	0.685141
915960972	RS1	3	1.50645	0.170093	0.439701
951816254	RS2	4	1.8305	0.46705	0.468582
951816287	RS1	3	0.338395	1.46989	0.448036
951816326	RS1	3	0.344981	1.71926	0.138406
951816350	RS1	3	0.724904	1.11956	0.185195
951816343	RS1	3	0.43129	5.97081	0.0933203
951816369	RS1	3	0.297302	2.00016	0.101228
951816461	RS1	3	0.602968	0.832268	0.0446761
951816394	RS1	3	0.698998	2.50519	0.465989
951816426	RS3	5	0.450183	0.10109	0.240772
951766197	RS2	4	0.764891	0.690985	0.45265
951766234	RS1	3	0.359308	2.71367	0.205874
951766259	RS2	4	0.631006	0.841945	0.331452
951766252	RS1	3	0.266356	0.605528	0.256742
951766283	RS1	3	0.205349	0.150285	0.109778
951766270	RS1	3	0.178649	0.518838	0.0969884
951766790	RS1	3	0.835645	2.48068	0.194742
951766311	RS1	3	0.334917	0.31165	0.114715
951766367	RS1	3	1.0056	3.94469	0.332481
951816812	RS3	5	1.02886	1.11135	0.334623
951815078	RS3	5	0.203114	0.750642	0.479056
951815110	RS1	3	1.6928	1.05606	0.138053
951815221	RS2	4	0.192352	0.917014	0.48673
951815312	RS2	4	1.73619	0.67315	0.320094
951815256	RS2	4	0.979613	10.9404	0.739143
951815450	RS1	3	1.2674	0.191112	0.0600786
951815565	RS1	3	0.204385	0.294645	0.0798416
951815556	RS1	3	0.185638	1.09566	0.300553
951815546	RS1	3	0.752276	1.251	0.200801
951815535	RS1	3	0.587767	0.903348	0.0977185
951815608	RS1	3	0.476374	0.349232	0.316726
951815599	RS3	5	0.336208	0.108299	0.242126
951815514	RS1	3	0.21089	2.24118	0.260219
951815488	RS1	3	0.240702	1.04409	0.0975232
951815646	RS1	3	0.706294	0.360286	0.145767
951815635	RS1	3	0.422479	1.90526	0.0703561
951815625	RS3	5	0.408712	0.500882	0.218056
951815673	RS1	3	0.355658	0.149691	0.211064
951815693	RS1	3	0.333813	6.97931	0.262083
951815700	RS2	4	0.387399	0.65071	0.0769526
951815788	RS3	5	0.245884	0.184693	0.176524
951815863	RS2	4	1.39321	9.82074	0.579319
951816005	RS1	3	1.20264	0.0348592	0.374171
951816168	RS1	3	0.389866	6.61206	0.70922
951816139	RS3	5	1.4536	2.51992	0.522243
951816240	RS2	4	0.97104	1.1021	0.506469
951816306	RS2	4	1.46684	2.12172	0.2523
951877547	RS3	5	0.475425	0.993223	0.159927
951877805	RS1	3	0.992723	5.52093	0.310396
951877790	RS1	3	1.06143	0.568569	0.485144
951877777	RS2	4	0.249478	3.78618	0.404356
951878032	RS1	3	0.201755	2.30454	0.126453
951878000	RS1	3	0.277054	0.404752	0.0655511
951878011	RS1	3	0.263701	0.127603	0.0683573
951878103	RS1	3	0.22117	0.396603	0.107803
951878167	RS1	3	0.548838	1.84985	0.136295
951878157	RS1	3	0.269652	0.248001	0.138092
951878134	RS3	5	0.602138	4.49028	0.274723
951878249	RS1	3	0.401354	0.045209	0.348428
951878236	RS2	4	0.431397	0.7008	0.334921
951878356	RS1	3	0.843123	0.0677704	0.1637
951878331	RS1	3	0.661698	2.07035	0.448937
951878305	RS1	3	0.50393	0.3519	0.0417031
951878292	RS2	4	0.622879	0.104048	0.394031
951878511	RS2	4	0.877071	1.40514	0.361326
951878811	RS1	3	1.20352	11.4055	0.520151
951795086	RS3	5	0.612232	0.0657717	0.273162
951795098	RS3	5	0.536214	1.36927	0.068418
951795495	RS1	3	1.30122	0.273512	0.177613
951795487	RS1	3	0.89296	1.34728	0.283214
951795680	RS1	3	0.242778	9.59769	0.346837
951795554	RS1	3	0.191196	0.485514	0.0799531
951795663	RS1	3	0.707835	0.657687	0.154808
951795611	RS1	3	0.120962	0.878274	0.164745
951797465	RS3	5	0.694494	0.222842	0.141996
951795706	RS1	3	0.387274	3.82288	0.0892844
951795688	RS1	3	0.614501	4.98482	0.148537
951795775	RS1	3	0.19751	0.870572	0.0277062
951795768	RS3	5	0.597192	1.18992	0.317052
951795873	RS1	3	0.177519	0.571155	0.120388
951795729	RS3	5	0.225304	2.0137	0.0731763
951795832	RS1	3	0.851938	2.83976	0.56217
951795824	RS3	5	0.748079	0.557047	0.449462
951795807	RS1	3	0.304842	0.364101	0.127559
951795792	RS1	3	0.172372	0.649221	0.0954306
951795782	RS2	4	0.533652	6.02601	0.278252
951795753	RS3	5	0.253637	4.49326	0.185014
951795896	RS1	3	0.399028	1.06928	0.0872618
951795886	RS1	3	0.797334	3.9202	0.41191
951795880	RS1	3	0.980682	5.90148	0.521307
951795839	RS3	5	0.326051	0.356346	0.187822
951797553	RS2	4	0.445074	4.9934	0.556667
951797539	RS2	4	0.930963	6.77625	0.240633
951797520	RS1	3	0.798165	0.469675	0.1351
951795918	RS3	5	0.745192	0.723061	0.318302
951797567	RS1	3	0.973561	10.2468	0.411755
951795967	RS1	3	0.891968	5.01392	0.390971
951795943	RS3	5	0.387628	2.40534	0.219116
951795936	RS1	3	0.402049	1.28779	0.141016
951796073	RS1	3	0.336181	6.64615	0.79907
951796176	RS1	3	1.3031	8.81371	0.776254
951797613	RS1	3	1.62311	0.274249	0.351456
951797595	RS3	5	1.18001	1.55816	0.404008
951797633	RS1	3	0.418357	5.39247	0.793017
951796473	RS3	5	0.505246	0.876809	0.377767
951797664	RS1	3	1.32219	4.5318	0.375529
951796333	RS3	5	1.23428	6.71178	0.432538
951796639	RS3	5	0.973194	8.09702	0.822561
951797742	RS2	4	1.32081	6.96092	0.391562
951796791	RS1	3	0.848674	2.46976	0.745903
951796949	RS3	5	0.59999	3.71585	0.604159
951768247	RS2	4	0.642943	0.229286	0.19204
951768374	RS1	3	0.334141	0.072839	0.109848
951768363	RS2	4	0.737488	0.53165	0.235271
951768434	RS1	3	0.247233	0.0414526	0.142024
951768427	RS1	3	0.254823	0.211422	0.0556492
951768408	RS1	3	0.190898	1.79515	0.156214
951768457	RS1	3	0.659236	1.14607	0.222285
951768451	RS1	3	0.352489	1.04749	0.0650312
951768446	RS2	4	0.354024	2.48817	0.0897083
951768441	RS1	3	0.265512	1.15651	0.0275747
951769295	RS1	3	0.515656	0.24706	0.129552
951768524	RS1	3	0.493306	1.21015	0.212434
951768473	RS1	3	0.398897	0.479389	0.0713348
951768467	RS1	3	0.637395	0.53156	0.310738
951769304	RS2	4	0.605109	4.4637	0.488558
951768511	RS1	3	0.479275	0.421498	0.108575
951768495	RS2	4	0.427661	0.713565	0.146417
951768563	RS1	3	0.779688	1.30375	0.234319
951768550	RS1	3	0.747243	6.15254	0.555804
951769314	RS1	3	0.854255	3.08787	0.624576
951768598	RS1	3	0.709486	6.02805	0.665011
951768593	RS1	3	1.22912	8.37136	0.483981
951768575	RS2	4	0.727145	0.899334	0.121794
951768627	RS3	5	0.328894	1.21182	0.0470597
951768616	RS2	4	1.23656	3.74926	0.247178
951768643	RS2	4	0.960268	2.98308	0.561728
951768907	RS1	3	1.03703	0.323075	0.434079
951800900	RS3	5	0.259436	0.948501	0.557113
951800933	RS2	4	0.266922	0.139919	0.199006
951801101	RS2	4	0.620311	4.55398	0.3426
951801464	RS2	4	0.845389	9.2731	0.292197
951801448	RS3	5	0.626075	1.89939	0.144093
951801532	RS2	4	0.24451	0.474847	0.0411342
951802726	RS2	4	0.43243	1.05589	0.286216
951801492	RS1	3	0.480228	1.80838	0.239733
951801633	RS1	3	0.30959	4.85553	0.0387877
951801604	RS1	3	0.145652	0.021575	0.0414915
951801627	RS1	3	0.324708	0.64057	0.126433
951801619	RS2	4	1.19721	0.828722	0.315385
951801610	RS1	3	0.37957	0.629584	0.135119
951801581	RS1	3	0.708033	0.111372	0.232453
951801566	RS1	3	0.911905	8.91255	0.275439
951801672	RS1	3	0.651891	0.0118563	0.261224
951801657	RS3	5	0.663039	1.47501	0.209605
951801652	RS1	3	0.623359	0.947493	0.0692248
951801638	RS1	3	0.735524	0.703013	0.239766
951801696	RS1	3	0.231147	0.2441	0.111618
951802765	RS3	5	0.673142	5.98135	0.297185
951801741	RS1	3	0.421337	1.14384	0.166722
951801720	RS1	3	1.08163	0.216506	0.122317
951801708	RS1	3	0.501764	0.0548304	0.156634
951801702	RS1	3	1.11054	1.43642	0.152485
951802771	RS1	3	0.794646	0.332391	0.314269
951801761	RS1	3	1.09521	1.03569	0.153146
951801775	RS3	5	0.358611	1.87075	0.0951135
951801922	RS2	4	0.922313	0.354017	0.311837
951801961	RS3	5	1.39321	1.09059	0.399459
951836735	RS3	5	0.328398	2.42257	0.630234
951836751	RS1	3	0.343628	1.10272	0.43531
951836741	RS3	5	0.751256	4.35397	0.617288
951836773	RS2	4	0.387025	0.196589	0.302652
951836769	RS3	5	0.203949	0.0511804	0.033573
951836795	RS2	4	1.34381	0.185773	0.49994
951836846	RS1	3	0.626227	0.496734	0.336683
951836856	RS2	4	0.489208	2.33649	0.504095
951836854	RS1	3	0.477221	1.91772	0.231969
951836874	RS1	3	0.400765	2.48258	0.255976
951836864	RS1	3	0.218734	0.155583	0.024742
951836898	RS1	3	0.520087	0.556168	0.161856
951836880	RS1	3	0.315591	0.719172	0.0346495
951836878	RS1	3	0.44247	1.62452	0.235784
951836860	RS1	3	0.290838	0.238729	0.140595
951836892	RS1	3	0.585806	1.57256	0.0377138
951836886	RS1	3	0.356733	0.259012	0.164745
951836926	RS1	3	0.472963	0.560067	0.0947645
951836912	RS1	3	0.511655	2.60135	0.353341
951836908	RS1	3	0.440478	1.17097	0.20563
951836933	RS1	3	0.294357	0.198489	0.120534
951836939	RS1	3	0.573675	3.97499	0.519475
951836937	RS1	3	0.495988	0.957229	0.0997404
951836953	RS2	4	0.91455	3.5506	0.517051
951837257	RS2	4	0.77918	1.64892	0.360545
951836943	RS3	5	0.465928	11.3115	0.134907
951836991	RS1	3	1.23747	4.70066	0.379934
951837005	RS1	3	1.07667	7.9913	0.311734
951837041	RS2	4	0.724413	0.0745168	0.390902
951837055	RS1	3	1.06896	3.00851	0.820124
951762582	RS1	3	0.708483	1.85373	0.0503221
951763023	RS1	3	0.76357	1.26744	0.243676
951762624	RS1	3	0.373748	0.545171	0.325938
951762634	RS2	4	1.12015	3.93856	0.726311
951762701	RS2	4	1.48061	3.50985	0.167278
951762709	RS2	4	0.267895	0.798944	0.0529789
951762719	RS1	3	0.402349	1.14833	0.197751
951762729	RS1	3	0.317852	4.86689	0.206346
951762737	RS1	3	0.349336	0.572396	0.094297
951762735	RS3	5	0.264094	0.00474185	0.100054
951762727	RS1	3	0.434636	2.86729	0.167524
951762745	RS1	3	0.40736	0.498453	0.293176
951762751	RS1	3	0.250731	0.244811	0.0584579
951762753	RS1	3	0.27525	0.921792	0.0745581
951762769	RS1	3	0.921999	0.40359	0.234815
951762767	RS1	3	0.25527	0.934109	0.0804706
951762775	RS1	3	1.25542	2.77565	0.210102
951762846	RS2	4	1.38346	0.500211	0.40891
951762878	RS1	3	1.34853	0.549929	0.547003
951762906	RS2	4	0.830784	5.70175	0.226609
951896803	RS2	4	0.310961	0.501529	0.511589
951896871	RS1	3	1.36723	0.561662	0.363628
951896879	RS1	3	1.03277	0.231044	0.453833
951897042	RS2	4	0.510367	2.06753	0.501949
951897122	RS1	3	0.434734	0.00642751	0.435571
951897104	RS3	5	0.913556	2.80266	0.21531
951897158	RS1	3	0.309531	1.11095	0.217078
951897149	RS2	4	0.30674	7.94321	0.620927
951897134	RS1	3	1.21876	0.162898	0.330992
951897171	RS1	3	0.372037	8.07753	0.144174
951897166	RS1	3	0.325266	2.30233	0.182156
951897143	RS1	3	0.313853	5.13999	0.382199
951897251	RS1	3	0.495457	0.431511	0.128176
951897238	RS1	3	0.292869	0.542698	0.143402
951897209	RS1	3	0.243306	0.829165	0.0250677
951897836	RS2	4	0.648332	2.39035	0.243876
951897345	RS1	3	0.403566	0.0796885	0.169929
951897452	RS1	3	0.330853	9.37196	0.803245
950933529	RS3	5	1.178	0.54326	0.0783864
950933546	RS3	5	0.282201	0.567621	0.0894103
950930570	RS1	3	1.20059	0.997267	0.288273
950930747	RS2	4	0.197742	0.776322	0.30047
950930778	RS3	5	1.18476	1.30738	0.23255
950930884	RS1	3	1.02927	1.17657	0.257664
950933563	RS1	3	0.563064	1.69681	0.756901
950930935	RS1	3	0.573619	4.17496	0.762527
950930919	RS1	3	1.04523	6.51882	0.310958
950931020	RS1	3	0.782876	0.882067	0.267461
950931132	RS1	3	1.35715	0.909562	0.168578
950931176	RS3	5	0.62693	0.384849	0.201199
950931283	RS1	3	0.232914	0.321174	0.155366
950931403	RS1	3	0.273189	0.555282	0.0349225
950931349	RS1	3	0.387308	1.44884	0.26431
950931330	RS1	3	0.940864	2.49634	0.535587
950931560	RS1	3	0.733468	1.37119	0.167352
950931475	RS1	3	0.613276	4.7367	0.646473
950931461	RS3	5	0.269811	0.334688	0.0926601
950931447	RS1	3	0.389413	3.51458	0.127244
950931419	RS1	3	0.390452	0.214272	0.169821
950931536	RS1	3	0.28055	0.619833	0.640458
950931548	RS1	3	0.61542	0.781034	0.259492
950931498	RS1	3	0.297507	2.8688	0.183328
950931485	RS1	3	0.292224	2.9718	0.207273
950931768	RS1	3	0.921394	8.7512	0.222458
950931753	RS1	3	0.613604	3.23586	0.240859
950931739	RS1	3	0.615292	1.31139	0.378885
950931668	RS1	3	0.895243	5.68046	0.487115
950931630	RS1	3	0.659442	5.01463	0.212793
950931786	RS2	4	1.00188	0.149774	0.448446
950931843	RS3	5	1.04396	0.542082	0.425469
950931826	RS1	3	0.948997	5.69852	0.396596
950932058	RS1	3	1.54844	0.142399	0.556892
950932360	RS2	4	1.1567	1.58348	0.342137
950932631	RS2	4	1.15824	0.774377	0.353043
950932752	RS1	3	0.357422	0.653365	0.525638
950929417	RS1	3	0.436636	3.84938	0.398401
950929723	RS1	3	0.194571	1.5596	0.655508
950929775	RS1	3	1.10679	5.45098	0.259801
950929833	RS1	3	0.281128	4.68018	0.375515
950929874	RS1	3	0.858186	0.0754227	0.159487
950929943	RS1	3	0.655435	0.0208235	0.0861782
950929932	RS1	3	0.658794	1.0891	0.477143
950929916	RS2	4	0.343308	1.00139	0.102521
950929889	RS1	3	0.771227	1.06485	0.155362
950930042	RS1	3	0.705624	2.29221	0.228677
950930027	RS1	3	0.231875	4.80136	0.0589654
950931592	RS1	3	0.978361	1.84391	0.364943
950931577	RS1	3	0.319707	0.895985	0.17319
950930110	RS1	3	0.795209	1.59055	0.086375
950931606	RS1	3	1.04885	6.38478	0.217801
950930154	RS1	3	0.486049	7.28454	0.402612
950930398	RS2	4	0.200221	1.10638	0.0232648
950931035	RS1	3	0.602552	1.04274	0.379626
950928177	RS3	5	0.481588	1.245	0.124831
950928163	RS1	3	0.853582	0.633705	0.0722763
950928146	RS3	5	0.464034	0.254372	0.011558
950928389	RS2	4	0.670907	0.128914	0.569532
950928420	RS3	5	0.299122	1.36404	0.755716
950928785	RS2	4	0.550583	0.745758	0.0750774
950928997	RS1	3	0.25303	0.0612627	0.0979804
950928979	RS1	3	0.256465	4.44961	0.182476
950928962	RS1	3	0.235603	1.443	0.159101
950929145	RS1	3	0.291184	0.856734	0.13653
950929128	RS1	3	0.309459	2.07443	0.0455546
950932115	RS1	3	0.229694	4.28173	0.122635
950929192	RS3	5	0.4191	0.703497	0.111978
950929176	RS1	3	0.357722	0.232904	0.0752084
950929161	RS1	3	0.271354	2.88242	0.0467021
950929243	RS1	3	0.272955	7.02969	0.0306431
950929383	RS1	3	0.771587	4.6024	0.0475915
950929367	RS1	3	0.519088	0.094456	0.0990654
950929352	RS1	3	0.415931	4.2542	0.08409
950929335	RS2	4	0.226054	6.69278	0.0137972
950929316	RS1	3	0.416666	0.412692	0.129701
950929526	RS1	3	0.576346	0.94447	0.0860358
950929510	RS3	5	0.678035	6.89878	0.064851
950929477	RS1	3	0.612157	2.99958	0.086144
950932179	RS1	3	0.408509	4.71647	0.892073
950929413	RS1	3	0.514986	3.83057	0.178916
950932242	RS3	5	1.34544	0.12905	0.127998
950932209	RS1	3	0.833585	0.0467005	0.0730789
950929630	RS3	5	0.375587	0.82364	0.0633652
950929611	RS1	3	0.832426	3.57619	0.207455
950929557	RS1	3	0.239507	1.0517	0.0874742
950929679	RS3	5	0.727035	5.70504	0.307352
950929836	RS2	4	0.380233	7.03061	0.639449
950932272	RS1	3	1.17347	5.31167	0.108739
950929947	RS3	5	0.983179	7.34177	0.400576
950929908	RS2	4	1.13428	4.79476	0.187934
950929851	RS2	4	1.42866	5.38619	0.163551
950932301	RS2	4	1.05776	4.23974	0.286486
950930160	RS3	5	1.01762	8.44594	0.0476251
950930144	RS2	4	1.67504	1.61141	0.316311
950932337	RS1	3	1.35381	1.10936	0.610043
950930223	RS3	5	1.13515	5.34585	0.768909
950932317	RS3	5	1.60364	7.24154	0.182995
950930192	RS2	4	1.5719	1.49495	0.237345
950932356	RS2	4	1.50448	5.76914	0.357784
950930420	RS3	5	0.899556	6.23273	0.103037
950930319	RS2	4	0.694947	6.73603	0.274233
950930493	RS3	5	0.661346	9.38598	0.504806
950930456	RS2	4	0.707345	3.77897	0.650357
950930787	RS1	3	1.1727	4.5844	0.453519
950932400	RS2	4	1.70793	1.47314	0.455454
950935696	RS3	5	0.247534	4.93891	0.8555
950936040	RS2	4	0.224165	5.89779	0.801508
950936109	RS2	4	1.28227	1.36088	0.436823
950936367	RS2	4	1.03797	0.285937	0.129104
950936348	RS3	5	0.268544	5.61552	0.356934
950936485	RS3	5	1.46241	0.865582	0.1451
950936603	RS2	4	0.68377	0.215819	0.775337
950936588	RS2	4	0.249689	5.79773	0.187123
950936692	RS2	4	0.347399	3.75196	0.0409429
950936619	RS1	3	0.311513	2.93532	0.175143
950936847	RS1	3	0.286112	2.32655	0.0223192
950936775	RS2	4	0.426929	0.940988	0.152507
950936757	RS3	5	0.555175	0.775386	0.203822
950936725	RS1	3	0.202303	0.245363	0.0121946
950936959	RS1	3	0.820945	3.99254	0.132326
950936947	RS3	5	0.353188	6.95995	0.60262
950936934	RS3	5	0.850969	7.40755	0.152933
950936918	RS1	3	0.344913	0.220769	0.219949
950936876	RS1	3	0.200385	0.234973	0.233684
950936864	RS1	3	0.389432	2.68141	0.0884055
950937047	RS1	3	0.980632	0.0178177	0.0525495
950937198	RS3	5	0.968665	4.15423	0.136806
950937080	RS2	4	0.650253	2.95954	0.136417
950937168	RS3	5	0.757678	6.70219	0.285161
950937155	RS3	5	1.01607	4.03964	0.252605
950937140	RS3	5	0.288047	0.537299	0.111384
950937112	RS2	4	0.540092	2.47877	0.0842806
950937256	RS1	3	0.751381	6.7189	0.0325458
950937387	RS2	4	0.998933	8.83471	0.244899
950937538	RS3	5	1.00048	7.20432	0.164116
950937656	RS2	4	1.17657	0.729592	0.318033
950937553	RS1	3	1.02912	7.35539	0.759968
950937668	RS3	5	0.802018	3.773	0.450725
950937821	RS1	3	1.48985	0.884524	0.368395
950925715	RS1	3	0.432311	7.75187	0.416468
950922446	RS2	4	0.819317	3.7	0.358021
950922546	RS1	3	0.180976	5.55896	0.842596
950922595	RS1	3	0.446211	1.04302	0.2549
950922974	RS1	3	0.98843	2.2717	0.14831
950923022	RS3	5	1.39882	3.35947	0.660974
950923133	RS2	4	1.03957	0.328998	0.0676292
950923360	RS1	3	0.198654	0.936775	0.0869662
950923289	RS1	3	0.2619	0.569797	0.104155
950923273	RS3	5	0.315414	1.86972	0.275429
950925846	RS1	3	0.22398	1.08242	0.050426
950925829	RS2	4	0.145982	3.843	0.504052
950923429	RS1	3	0.243169	1.62862	0.0570557
950923412	RS1	3	0.353907	2.86551	0.0204253
950923377	RS1	3	0.360804	0.01646	0.0734248
950923446	RS2	4	0.362087	2.0584	0.0146679
950923630	RS1	3	0.468679	4.34858	0.062295
950923562	RS2	4	0.570238	1.43382	0.100313
950923529	RS1	3	0.200943	4.50197	0.151725
950923515	RS2	4	0.868978	1.25299	0.223654
950923495	RS1	3	0.33117	0.714602	0.217195
950923751	RS1	3	0.309797	2.00239	0.310521
950923725	RS3	5	0.328402	5.79058	0.396394
950923667	RS1	3	0.265886	2.39825	0.0352389
950923830	RS2	4	0.682764	4.68599	0.225893
950923765	RS3	5	0.441206	0.00832131	0.178123
950925881	RS2	4	0.594097	3.52081	0.293432
950923872	RS1	3	0.522522	6.47674	0.588376
950925920	RS1	3	0.801615	7.10101	0.123896
950923920	RS2	4	0.556959	9.29544	0.155726
950925938	RS3	5	1.08632	6.32784	0.20983
950924013	RS2	4	0.655912	8.47578	0.308382
950923993	RS3	5	0.923335	5.63098	0.324569
950924156	RS2	4	0.857929	4.86983	0.0981517
950926191	RS1	3	1.50633	0.112995	0.139435
950924121	RS2	4	1.46365	8.83306	0.130089
950924217	RS2	4	0.845006	1.5509	0.394387
950924170	RS3	5	1.0941	5.34978	0.133984
950924477	RS1	3	0.346886	5.39634	0.634591
950924576	RS1	3	0.527114	5.50952	0.392594
950924702	RS1	3	0.73805	3.78882	0.558567
950924687	RS1	3	1.10369	1.94004	0.484524
950924718	RS1	3	1.38112	7.20692	0.167286
950924630	RS2	4	0.871843	2.92878	0.558556
950924782	RS1	3	0.582455	5.3364	0.588616
950924891	RS2	4	1.73222	0.635283	0.176481
950992032	RS2	4	0.541665	6.13825	0.154902
950992020	RS1	3	1.18394	0.747064	0.387822
950992147	RS1	3	1.31122	0.777184	0.457767
950992183	RS2	4	0.201661	0.265115	0.0355801
950992214	RS2	4	0.241176	2.93694	0.019246
950992202	RS1	3	0.324911	4.72806	0.0999546
950992259	RS1	3	0.421132	0.276733	0.0569264
950992240	RS1	3	0.38151	0.19573	0.159811
950992225	RS2	4	0.229639	1.12996	0.0825433
950992220	RS1	3	0.580407	1.77895	0.412381
950992391	RS1	3	0.370421	3.45429	0.055167
950992372	RS1	3	0.197735	0.334653	0.0127237
950992352	RS1	3	0.217643	0.840728	0.010904
950992334	RS3	5	0.400999	2.77727	0.0298592
950992324	RS1	3	0.319063	4.38326	0.0453375
950992407	RS1	3	0.219097	3.1351	0.0335376
950992399	RS1	3	0.607438	0.803761	0.0202238
950992484	RS1	3	1.08157	0.800454	0.0677815
950992381	RS2	4	0.541689	5.19261	0.0669957
950992502	RS3	5	0.744211	6.0608	0.229227
950992493	RS3	5	0.899194	2.75907	0.171902
950992616	RS3	5	1.21408	8.72872	0.148009
950992578	RS3	5	0.908601	8.17375	0.0299133
950992847	RS1	3	0.417967	9.65122	0.394012
950993600	RS1	3	1.4794	1.44462	0.168355
950993513	RS2	4	1.52741	0.0547066	0.50107
950989447	RS3	5	1.12916	4.04196	0.223861
950989648	RS1	3	0.291037	3.48772	0.0576928
950989616	RS1	3	0.49101	0.408699	0.172734
950989590	RS1	3	0.372965	0.798722	0.026338
950989611	RS1	3	0.275986	6.08661	0.12918
950989660	RS1	3	0.847647	1.51085	0.195632
950989607	RS1	3	0.296301	1.72459	0.0107126
950989664	RS1	3	0.517047	1.9061	0.178515
950989700	RS3	5	0.457759	0.861967	0.0908683
950989684	RS1	3	0.882693	2.29892	0.18915
950989680	RS1	3	0.549045	0.130297	0.18047
950989676	RS1	3	0.191087	0.990903	0.00622297
950989739	RS1	3	0.82275	4.37324	0.0441729
950989735	RS1	3	0.541896	4.84224	0.0510787
950989724	RS1	3	0.289949	5.1365	0.0329777
950989715	RS1	3	0.326973	2.77643	0.0489415
950989759	RS1	3	0.366307	1.15813	0.0317669
950989849	RS3	5	0.339252	6.00903	0.080635
950989747	RS1	3	0.559949	2.46705	0.290543
950989789	RS3	5	1.09095	3.99867	0.259375
950989780	RS3	5	1.05285	0.926573	0.177238
950989776	RS3	5	0.863733	1.69437	0.37931
950990359	RS2	4	1.1502	8.94012	0.590513
950989977	RS2	4	0.149052	1.43407	0.151208
950990082	RS2	4	1.66456	0.278031	0.28982
950990191	RS3	5	1.15951	2.7203	0.307294
951026138	RS3	5	0.181911	2.33071	0.715979
951026094	RS3	5	0.166142	5.47671	0.54858
951026176	RS2	4	0.902616	3.76727	0.460873
951026446	RS2	4	0.413281	5.36	0.594307
951026419	RS3	5	1.47623	7.18715	0.225812
951026551	RS1	3	0.409427	11.3808	0.170449
951026542	RS2	4	0.786034	3.86782	0.130779
951026523	RS3	5	0.635231	5.79898	0.468128
951026589	RS2	4	0.373238	5.31884	0.6996
951026579	RS1	3	0.0921378	3.82699	0.24776
951026570	RS3	5	0.430699	5.50658	0.724493
951026492	RS1	3	0.750332	10.4819	0.396227
951028439	RS1	3	0.247102	3.17102	0.119727
951026761	RS1	3	0.174441	6.89975	0.306522
951026810	RS1	3	0.21259	6.59062	0.161165
951026779	RS1	3	0.273628	1.02926	0.0763655
951026727	RS1	3	1.58876	1.59472	0.367289
951026880	RS1	3	0.216338	0.849541	0.0804945
951026850	RS1	3	0.237426	4.93158	0.202237
951026830	RS2	4	0.206723	3.591	0.11747
951026996	RS1	3	0.149855	1.00107	0.0516333
951026985	RS2	4	0.449428	0.273559	0.295763
951026965	RS3	5	0.240922	5.54631	0.0763667
951026934	RS2	4	0.57058	4.88405	0.0486278
951026870	RS1	3	0.823564	0.218033	0.287231
951027043	RS1	3	0.661348	3.25372	0.164832
951027031	RS2	4	0.922066	6.97472	0.373469
951027107	RS3	5	0.251919	2.84869	0.173579
951027084	RS1	3	0.27722	0.4511	0.0633403
951027213	RS1	3	0.722738	3.62832	0.164208
951027305	RS1	3	1.43044	1.96387	0.171388
951027351	RS1	3	0.51158	9.58749	0.805307
951028751	RS1	3	0.8272	5.12819	0.733372
951027713	RS1	3	1.26686	4.35987	0.508402
951027999	RS2	4	0.478871	4.11875	0.0402675
951020561	RS3	5	0.81216	7.28841	0.423445
951020826	RS1	3	0.818311	0.285737	0.24409
951021029	RS1	3	0.748409	0.924539	0.370886
951021415	RS1	3	0.406364	0.569284	0.216767
951021536	RS2	4	0.28723	8.004	0.763006
951022068	RS1	3	0.171634	1.02436	0.0165128
951022051	RS3	5	0.225471	4.98458	0.391434
951022323	RS3	5	0.353787	0.49921	0.180508
951022239	RS1	3	0.493018	3.01859	0.0742821
951022211	RS1	3	0.369713	1.78837	0.276142
951022139	RS1	3	0.345941	0.497966	0.0450269
951022194	RS2	4	0.3004	1.73397	0.341261
951022413	RS1	3	0.874003	1.98113	0.11223
951022348	RS1	3	0.463834	0.807689	0.0953871
951022680	RS3	5	0.514911	4.79829	0.545222
951022455	RS2	4	0.250991	2.6647	0.0123313
951022541	RS1	3	0.249407	8.77231	0.098054
951022706	RS1	3	0.592384	6.4433	0.376152
951022575	RS1	3	0.480683	6.65732	0.191958
951022812	RS1	3	0.510287	9.58166	0.227471
951022780	RS1	3	1.28946	1.81443	0.109594
951023057	RS3	5	1.17694	5.76014	0.385329
951023028	RS2	4	1.00254	5.91706	0.125684
951022889	RS1	3	0.841707	2.71615	0.0986379
951023388	RS2	4	0.718842	2.41994	0.128661
951023438	RS2	4	1.04981	3.54577	0.335948
951024002	RS1	3	0.626878	5.89348	0.191368
951024613	RS2	4	0.694053	3.36909	0.301376
951024911	RS2	4	0.436626	6.02066	0.578678
951011333	RS3	5	0.648233	6.54331	0.543688
951011300	RS3	5	0.527941	6.66789	0.673811
951011700	RS2	4	0.893222	6.06007	0.318729
951012181	RS1	3	1.00597	2.78281	0.137286
951012487	RS1	3	0.256768	6.83178	0.288374
951012470	RS1	3	0.21413	1.81757	0.0946509
951012456	RS1	3	0.250627	3.28375	0.0211295
951012438	RS2	4	0.332745	2.14818	0.0377289
951012228	RS1	3	0.429774	3.30676	0.211246
951015034	RS1	3	0.547053	7.38092	0.297181
951012549	RS1	3	0.207573	8.84358	0.081216
951012539	RS1	3	0.237134	0.124842	0.0640525
951012673	RS1	3	0.479443	5.77729	0.247406
951012655	RS1	3	0.461919	8.04806	0.0804836
951012624	RS1	3	1.10881	4.28406	0.548597
951015048	RS1	3	0.316094	5.98769	0.208546
951012792	RS2	4	0.361636	0.346737	0.00768291
951012733	RS1	3	0.363645	2.05956	0.0093825
951012720	RS3	5	0.288952	1.28431	0.0654112
951012703	RS1	3	0.273311	0.499403	0.0673753
951012608	RS3	5	0.332244	9.21657	0.395642
951015068	RS1	3	0.469491	0.7489	0.0592768
951012822	RS1	3	0.277557	0.33646	0.128388
951012803	RS3	5	0.303315	2.97576	0.120024
951012781	RS2	4	0.381829	1.34687	0.0329749
951012896	RS1	3	0.623786	4.20545	0.319992
951012853	RS1	3	0.812334	0.371099	0.221188
951012844	RS1	3	0.26715	4.20023	0.0480205
951015117	RS1	3	0.481549	3.53223	0.1128
951012921	RS1	3	0.515067	0.458751	0.129349
951013044	RS2	4	0.741926	5.42323	0.587129
951013004	RS3	5	1.18825	0.334324	0.356956
951012989	RS1	3	0.40589	4.92525	0.0424284
951015459	RS2	4	1.0707	4.66134	0.0546595
951015147	RS2	4	1.39448	0.105974	0.112188
951013147	RS1	3	1.045	6.66882	0.371523
951013123	RS2	4	1.14379	4.42551	0.120288
951013056	RS2	4	0.991502	7.67064	0.0933828
951013101	RS3	5	0.747231	4.81218	0.206471
951013239	RS2	4	1.23076	5.16792	0.053667
951013198	RS1	3	0.698509	8.42945	0.309208
951013444	RS2	4	1.24482	1.31686	0.114565
951013267	RS1	3	1.38435	4.40119	0.0520858
951013465	RS1	3	0.52015	6.3314	0.377177
951013436	RS1	3	1.13883	4.07364	0.141818
951015206	RS2	4	0.728892	6.47024	0.33019
951013498	RS1	3	1.35799	4.98935	0.448372
951013582	RS3	5	0.749137	1.70406	0.384117
951013678	RS1	3	0.939738	7.2101	0.455076
951013619	RS3	5	1.17838	8.26133	0.723926
951015231	RS1	3	0.766236	4.46965	0.382472
951013883	RS1	3	1.52825	0.167615	0.195925
951013832	RS3	5	0.757221	6.05874	0.176236
951014305	RS2	4	1.43854	0.91794	0.0544815
951014316	RS3	5	0.499049	2.87359	0.201872
951015482	RS3	5	1.52188	3.67266	0.323333
951014493	RS1	3	1.44714	0.944303	0.262861
951007503	RS1	3	1.47037	0.103511	0.0636419
951005863	RS3	5	0.232767	0.587361	0.110356
951005910	RS1	3	0.338478	0.478924	0.0138087
951005899	RS1	3	0.784474	1.12581	0.0676144
951005890	RS3	5	0.978676	2.6978	0.258842
951005942	RS1	3	0.816292	0.701989	0.272246
951005922	RS1	3	0.218958	3.82562	0.0918089
951006044	RS1	3	1.45063	3.673	0.0103736
951006026	RS1	3	0.542361	3.66767	0.0628291
951006017	RS1	3	0.262614	3.01768	0.0333834
951006007	RS2	4	0.835269	0.0783739	0.175656
951007288	RS1	3	0.632726	4.87733	0.257864
951005997	RS1	3	0.528258	1.83056	0.057955
951005979	RS2	4	1.13102	4.31311	0.210926
951006125	RS1	3	0.956025	0.868702	0.152524
951006117	RS1	3	0.573909	0.143364	0.0664061
951006106	RS3	5	0.656459	4.30204	0.0424207
951006098	RS2	4	0.314247	6.14526	0.215088
951006090	RS1	3	0.914382	4.78563	0.510831
951006082	RS1	3	0.221919	3.2494	0.0678676
951006062	RS3	5	0.590781	3.44174	0.109134
951005989	RS1	3	0.270264	0.182491	0.0610969
951006170	RS1	3	0.764283	4.52168	0.0358095
951006163	RS3	5	0.809606	5.83254	0.0732335
951006146	RS2	4	0.22157	3.79437	0.0324287
951006260	RS1	3	0.903256	4.04017	0.373532
951006253	RS1	3	0.653205	7.6832	0.181112
951007306	RS1	3	0.85981	5.26743	0.288998
951006208	RS2	4	0.901775	6.06476	0.396066
951006199	RS1	3	0.486787	1.74975	0.0514599
951007338	RS1	3	0.607525	3.79708	0.0676179
951006355	RS3	5	0.767042	6.9582	0.419734
951006298	RS1	3	0.98871	3.89004	0.0644646
951006289	RS2	4	0.780771	4.44592	0.248118
951006278	RS3	5	0.780051	5.43657	0.157546
951006375	RS1	3	1.04321	6.35473	0.195848
951006345	RS3	5	1.41237	2.70545	0.369485
951006403	RS2	4	1.06052	4.12219	0.147491
951006394	RS1	3	1.34203	1.7099	0.0232505
951006546	RS2	4	1.19123	5.78761	0.0992015
951007364	RS1	3	0.491174	6.74429	0.668496
951006964	RS1	3	1.11712	6.56279	0.106894
951066274	RS2	4	1.44572	0.53856	0.242769
951065361	RS1	3	0.703951	4.48408	0.170204
951065443	RS1	3	0.315415	0.636714	0.309597
951065439	RS2	4	0.409291	0.771593	0.658276
951065458	RS3	5	0.22263	0.859704	0.385705
951066296	RS2	4	1.15092	3.56232	0.334099
951065548	RS1	3	0.446171	2.94398	0.747656
951065534	RS2	4	0.204458	3.94109	0.761292
951065526	RS3	5	0.268474	0.887472	0.422574
951065565	RS2	4	0.228756	1.57581	0.38169
951065594	RS1	3	0.235228	0.11353	0.155914
951065616	RS1	3	0.357127	4.22821	0.0627124
951065651	RS2	4	0.310334	5.51736	0.102101
951065666	RS2	4	0.150576	0.459128	0.561882
951065663	RS2	4	0.184529	0.42141	0.126593
951065660	RS1	3	0.395098	4.4295	0.293331
951065675	RS3	5	0.598982	1.6405	0.195987
951065671	RS2	4	0.28	1.30123	0.0162519
951066323	RS2	4	1.13865	0.0995813	0.252256
951065733	RS1	3	0.298611	2.74651	0.196072
951065724	RS3	5	0.694333	0.154194	0.223993
951065720	RS1	3	0.431483	0.946002	0.0953225
951065786	RS2	4	0.77458	7.1816	0.329983
951065837	RS3	5	0.763845	7.79606	0.195719
951065862	RS3	5	0.924719	3.82558	0.171015
951065866	RS3	5	1.09214	0.0302427	0.483234
951065921	RS3	5	1.13613	2.80749	0.299355
951065917	RS1	3	0.839104	7.35278	0.642035
951066345	RS3	5	1.05123	6.20905	0.783584
951065900	RS1	3	1.31177	5.96584	0.0690506
951066371	RS2	4	0.67668	5.20926	0.394985
951065997	RS1	3	1.71865	0.719371	0.155743
951066050	RS1	3	1.09473	4.64257	0.389518
951066046	RS3	5	0.325458	0.4615	0.525694
951095018	RS3	5	1.00007	0.386702	0.410133
951094989	RS2	4	0.352452	1.20456	0.309255
951095117	RS1	3	0.10436	0.0968764	0.677837
951095391	RS3	5	0.684951	0.407356	0.27307
951095450	RS2	4	0.386051	7.50131	0.142694
951095427	RS1	3	0.163619	0.489301	0.0667889
951095511	RS1	3	0.190265	2.82064	0.540376
951095480	RS1	3	0.271454	2.92886	0.180295
951095469	RS2	4	0.371339	0.770185	0.108442
951095552	RS2	4	0.227359	1.66155	0.126009
951095580	RS1	3	0.238891	4.92815	0.476815
951095572	RS2	4	0.489134	0.0975221	0.154395
951096915	RS3	5	0.661108	9.00838	0.452444
951096906	RS1	3	0.452315	3.13384	0.326005
951095732	RS3	5	0.365644	0.56424	0.226489
951095699	RS3	5	0.322891	1.00284	0.0469003
951095693	RS2	4	0.659258	6.47154	0.336079
951095784	RS3	5	0.716501	7.74592	0.561185
951095777	RS2	4	0.422685	6.62228	0.480822
951095821	RS1	3	0.908556	5.93669	0.536957
951095915	RS3	5	0.313134	5.62054	0.652901
951095885	RS1	3	0.605937	0.461443	0.140684
951097066	RS2	4	1.11635	1.02356	0.312228
951096359	RS1	3	0.771071	0.203229	0.303868
951187212	RS1	3	0.794163	0.246974	0.0925448
951187208	RS1	3	0.210694	0.647957	0.155389
951187218	RS1	3	0.415779	1.82046	0.157662
951187232	RS1	3	0.468876	4.23692	0.197961
951187224	RS1	3	0.233578	1.9844	0.00829646
951187228	RS2	4	0.3968	2.85202	0.0137552
951187226	RS3	5	0.611743	2.39018	0.306621
951187258	RS2	4	0.251609	1.92547	0.0287725
951187240	RS1	3	0.273038	3.17086	0.0231422
951187236	RS2	4	0.419367	1.66826	0.0362123
951187234	RS1	3	0.157036	0.547525	0.162422
951187252	RS1	3	0.287167	0.897774	0.0757724
951187262	RS3	5	1.18709	1.80732	0.179541
951187284	RS2	4	0.964517	8.35052	0.390461
951187421	RS2	4	1.26643	5.93671	0.078152
951187304	RS2	4	0.910582	9.15719	0.0561597

## Sheet: Fig3c
		# of FS units	# of FS phase locked units	# of RS units	# of RS phase_locked units
	theta	203	196	745	646
	alpha	203	176	745	476
	beta	203	179	745	504
	lgamma	203	169	745	433
	hgamma	203	185	745	510
	FS/RS phase locking data see: wt_phase_locking_df2.pickle

## Sheet: Fig3de
	source data see: wt_phase_locking_df2.pickle

## Sheet: Fig4cd
	layer	cell_list	cre_lines	cell_type	TPW	REP
0	L4	395830185	Scnn1a	SP	0.782405	0.543381
1	L4	476218657	Scnn1a	SP	0.841364	0.638194
2	L4	320207387	Scnn1a	SP	0.6366	0.391202
3	L4	422738880	Nr5a1	SP	0.958486	0.649348
4	L4	476457450	Nr5a1	SP	0.683608	0.478048
5	L4	386049446	Nr5a1	SP	0.862876	0.661299
6	L4	321906005	Nr5a1	SP	0.96486	0.603137
7	L4	485931158	Rorb	SP	1.03657	0.633413
8	L4	479179020	Rorb	SP	0.972031	0.657316
9	L5	478586295	Rorb	SP	0.946535	0.59756
10	L5	468120757	Scnn1a	SP	0.56569	0.403154
11	L5	484559000	Rorb	SP	0.833397	0.589592
12	L5	476048909	Rorb	SP	0.655722	0.580031
13	L5	314822529	Rorb	SP	0.911478	0.658909
14	L23	318808427	Nr5a1	SP	0.819852	0.553739
15	L4	487667205	Pvalb	AP	0.628633	0.470877
16	L4	475888653	Pvalb	AP	0.683608	0.50434
17	L5	471085676	Pvalb	AP	0.478845	0.252569
18	L5	469801569	Pvalb	AP	0.757706	0.513105
19	L5	469610831	Pvalb	AP	0.525056	0.384032
20	L5	396608557	Pvalb	AP	0.545771	0.382438
21	L23	333604946	Pvalb	AP	0.72982	0.516292
22	L5	330080937	Pvalb	AP	0.584812	0.450162
23	L4	318331342	Pvalb	AP	0.7346	0.450162
24	L5	485058595	Sst	AP	0.620665	0.380048
25	L5	482690728	Sst	AP	0.606324	0.423869
26	L5	478396248	Sst	AP	0.73699	0.495576
27	L5	466664172	Sst	AP	0.719462	0.49717
28	L23	485466109	Sst	AP	0.840567	0.556926
29	L23	473540161	Sst	AP	0.731413	0.513105
30	L23	324493977	Sst	AP	0.707511	0.448568
31	L6a	476104386	Sst	AP	0.619869	0.43104
32	L6a	313862306	Sst	AP	0.659706	0.483625

## Sheet: Fig4e
	label	specimen__id	APwidth	UDratio	adaptation	rheobase	tau	firing_rate	input_resistance	ramp_spike_time	resting_potential	f_i_curve_slope	cre_lines
0	SP	395830185	0.725	3.72674	0.0241699	70	23.5741	14.4344	187.656	4.18706	-77.7654	0.189823	Scnn1a
1	SP	476218657	0.77	4.50429	0.0825363	130	19.8171	9.6902	156.563	6.01314	-76.8808	0.0942529	Scnn1a
3	SP	320207387	0.76	3.09869	0.113532	170	15.747	10.9679	171.563	4.50478	-67.611	0.146212	Scnn1a
4	SP	422738880	0.645	3.66028	0.0846363	90	17.5391	12.3358	163.281	4.3297	-78.5654	0.199867	Nr5a1
6	SP	476457450	0.86	3.23717	0.0476946	70	24.6337	15.8998	210.469	4.1712	-75.3036	0.15947	Nr5a1
8	SP	386049446	0.88	3.52442	0.0450018	110	12.7027	11.0791	123.281	6.25906	-85.1571	0.172321	Nr5a1
9	SP	321906005		3.05445	0.0320482	110	21.0264	15.6261	155.781	5.473	-81.754	0.152976	Nr5a1
13	SP	485931158	0.795	3.65897	0.239483	150	16.3409	6.90832	145.156	4.49169	-81.0481	0.102037	Rorb
15	SP	479179020	0.77	3.89098	0.048979	50	26.8501	13.4447	190.938	2.91589	-71.7252	0.242636	Rorb
16	SP	478586295	0.765	2.7463		140	8.48381		100	8.7586	-57.3024	0.129997	Rorb
19	SP	468120757	0.725	3.1364	0.199393	210	16.3383	6.60095	135.312	5.46603	-69.0845	0.136379	Scnn1a
20	SP	484559000	0.65	3.05928	0.00815398	170	12.5565	12.6722	118.438	4.85863	-71.9119	0.148721	Rorb
24	SP	476048909	0.92	3.22492	0.123807	190	25.7608	7.99659	102.656	13.9109	-66.1836	0.0793956	Rorb
25	SP	314822529	0.675	2.98234		190	20.8099	20.3562	146.719	4.57175	-76.0804	0.134139	Rorb
27	SP	318808427	0.74	3.13267	0.0165696	130	15.8417	16.2235	189.062	5.72078	-75.5707	0.20063	Nr5a1
29	AP	487667205	0.3	1.15759	0.0212807	250	6.77816	81.6898	111.25	11.9827	-72.4832	0.52	Pvalb
34	AP	475888653		1.35718	0.000123407	170	9.67085	58.9096	145	7.78925	-67.8476	0.890625	Pvalb
36	AP	471085676		1.29133	0.0089475	290	6.10117	110.546	130.625	11.7019	-74.7899	1.69524	Pvalb
38	AP	469801569	0.39	1.44997	0.00276073	300	20.9036	69.6168	98.4375	14.0803	-75.5975	0.875494	Pvalb
39	AP	469610831		1.30537	0.00337827	230	11.3804	55.2857	118.281	8.7638	-77.9198	0.88536	Pvalb
40	AP	396608557	0.365	1.33618		190	7.57814	92.1659	130.625	10.1451	-69.9004	1.09147	Pvalb
42	AP	333604946	0.54	1.31803	0.0063712	230	7.18668	44.099	114.063	10.9924	-73.1888	0.745216	Pvalb
43	AP	330080937	0.575	1.20399		250	5.90545		123.438		-81.4359	0.921106	Pvalb
44	AP	318331342		1.47833	0.00109338	210	8.58749	107.011	161.719		-73.8887	0.614687	Pvalb
46	AP	485058595	0.595	1.76954	0.0132843	50	31.9941	22.6977	353.571	2.6487	-67.0185	0.429091	Sst
47	AP	482690728	0.29	1.18486	0.0035417	110	10.1087	64.377	162.545	6.23726	-70.6075	0.924453	Sst
48	AP	478396248	0.595	1.80531	0.0287927	50	45.8889	22.1537	422.031	2.95426	-66.7581	0.480027	Sst
49	AP	466664172	0.565	2.08763	0.0361738	30	38.7466	25.1418	476.562	1.69117	-66.9525	0.272145	Sst
52	AP	485466109	0.565	2.026	0.0487088	170	13.758	8.44615	147.656	7.20249	-65.503	0.307589	Sst
55	AP	473540161		1.35947	0.024578	50	16.5442	25.3428	150	3.01612	-69.6007	0.544505	Sst
56	AP	324493977	0.48	1.5258	0.00444071	120	19.8982	22.3583	185.937	5.82428	-71.8151	0.3417	Sst
57	AP	476104386	0.26	1.179		190	4.44464		84.375	12.0705	-71.206	0.72772	Sst
58	AP	313862306	0.615	1.79445	0.0511459	30	25.3929	23.9441	367.656	2.41243	-72.7094	0.389952	Sst

## Sheet: Fig5a
	cell_list	cre_lines	PL_below	PL_above	str_label
0	395830185	Scnn1a	-2.76109	10.772	RS1
1	476218657	Scnn1a	-17.7819	8.09494	RS3
2	320207387	Scnn1a	-7.67919	13.9886	RS2
3	422738880	Nr5a1	-8.62952	16.0165	RS2
4	476457450	Nr5a1	-3.58101	3.08703	RS1
5	386049446	Nr5a1	-4.1257	15.2599	RS2
6	321906005	Nr5a1	0.227435	9.15389	RS1
7	485931158	Rorb	-5.87885	12.9739	RS2
8	479179020	Rorb	-9.83982	18.6894	RS2
9	478586295	Rorb	-6.51056	15.9335	RS2
10	468120757	Scnn1a	-1.96341	6.49566	RS1
11	484559000	Rorb	-7.91245	10.6778	RS2
12	476048909	Rorb	-9.45852	1.07199	RS3
13	314822529	Rorb	-0.90867	8.99792	RS1
14	318808427	Nr5a1	-10.5872	7.80667	RS3

[truncated: 15 more sheets: Fig5e, Fig5g, Fig5j, Fig6a, Fig6b, Fig6cf, Fig6d, Fig6g, Fig7deg, Fig7h, FigS3ab, FigS4ab, FigS5, FigS6, FigS7]
